# Supplementary material for: Regulation of Bottromycin Biosynthesis Involves an Internal Transcriptional Start Site and a Cluster-Situated Modulator
Source: Front Microbiol. 2020 Mar 26;11:495. doi: 10.3389/fmicb.2020.00495 (PMC7113386; doi:10.3389/fmicb.2020.00495)
Supplement: Supplementary file 1 [file Data_Sheet_1.xlsx]

## Sheet: RPKM and TPM
Supplementary dataset 1: RNA-seq data
								Reads per Kb per million			Transcripts per million
								RPKM			TPM
Start	End	Strand	Length (bp)		antiSMASH	Gene	Product	WT	ΔL		WT	ΔL
414353	414478	1	125	Cl3 (RiPP)	Core Peptide	SCAB_3631	Product: hypothetical protein	343284	260826		73026.4	54890.1
4395175	4395420	-1	245			SCAB_39161	Product: DNA-binding protein	273706	150744		71948.1	39200.5
5618273	5618479	1	206			SCAB_50421	Gene: scoF4; Product: cold shock protein	167677	212398		23847.9	29884.3
6316746	6316880	-1	134	btm Cl20 (bottromycin)		SCAB_56681	btmD Product: hypothetical protein	65597.7	36776.3		22426.8	12438.4
6073565	6073939	-1	374			SCAB_54651	Product: hypothetical protein; Note: cluster 0757 with SCAB5811	211347	255930		20381.1	24415.8
4301423	4301626	1	203			SCAB_38231	Gene: scoF2; Product: cold shock protein	53433.9	42051.2		12652.7	9850.55
5671573	5671755	-1	182			SCAB_50971	Product: hypothetical protein	110114	133845		12157.1	14618.7
5540706	5541545	1	839			SCAB_49631	Product: thiosulfate sulfurtransferase	282690	172517		11756.9	7097.88
6317014	6318951	-1	1937	btm Cl20 (bottromycin)		SCAB_56691	btmC Product: hypothetical protein	313204	172514		11391.2	6207.03
5695874	5696140	-1	266			SCAB_51201	Product: hypothetical protein	53261.7	37854.2		9787.48	6881.56
3001804	3002004	-1	200			SCAB_26341	Product: hypothetical protein	63573.1	28321.8		9284.25	4091.78
4154682	4154969	-1	287			SCAB_36851	Gene: rpsQ; Product: 30S ribosomal protein S17	119433	123732		8774.94	8993.33
8322319	8322642	1	323			SCAB_75261	Product: hypothetical protein	194226	181991		8609.85	7980.96
5813368	5813577	-1	209			SCAB_52281	Product: hypothetical protein	68121.8	244522		7872.98	27956.8
10128940	10129284	1	344			SCAB_90901	Product: hypothetical protein; Note: no significant db matches	183015	272636		7809.65	11509.2
4768545	4768730	-1	185			SCAB_42321	Product: hypothetical protein	78157.3	77487		7726.54	7578.13
3910730	3911002	1	272			SCAB_34642	Product: hypothetical protein	99709.2	106239		7696.72	8112.84
647868	648242	-1	374			SCAB_5811	Product: hypothetical protein; Note: cluster 0757 with SCAB54651	307275	575860		7463.57	13837.4
5580658	5581140	1	482			SCAB_50081	Product: transcriptional regulator	86262.7	89729.5		7116.9	7323.54
6718352	6718522	1	170			SCAB_60261	Product: hypothetical protein	31369.3	39270		7071.47	8757.56
8124419	8124643	1	224			SCAB_73461	Product: hypothetical protein	34151.6	35512.6		6654.49	6845.47
3070387	3070503	1	116			SCAB_26981	Product: hypothetical protein	44225.9	24161.6		6594.33	3564
5171758	5172048	1	290			SCAB_46101	Gene: rpsF; Product: 30S ribosomal protein S6	60065.7	73375.9		6573.02	7943.45
4666530	4666868	-1	338			SCAB_41391	Product: regulatory protein	146138	104410		6385.73	4513.43
4195478	4196008	-1	530			SCAB_37211	Gene: rplJ; Product: 50S ribosomal protein L10	308949	274326		6347.51	5575.72
5368643	5368849	1	206			SCAB_47901	Product: DNA-binding protein	124970	101610		6113.21	4917.15
4146520	4146633	-1	113			SCAB_36701	Gene: rpmJ1; Product: 50S ribosomal protein L36	63883.3	74401		5900.96	6798.79
4853390	4853803	1	413			SCAB_43181	Product: MerR family transcriptional regulator	101646	58541.6		5367.4	3058.11
6062333	6062563	-1	230			SCAB_54541	Product: hypothetical protein	49072.6	18668.6		5346.14	2012.01
5815283	5816041	-1	758			SCAB_52301	Product: hypothetical protein	27448.9	13592.7		5332.03	2612.11
2981054	2981650	-1	596			SCAB_26201	Product: hypothetical protein	64270.2	48775.8		5300.29	3979.34
8129414	8130775	1	1361			SCAB_73511	Product: proteasome component	237629	149219		5131.22	3187.59
6289319	6289729	-1	410			SCAB_56431	Product: hypothetical protein	74641.1	41234.1		4857.38	2654.59
4155193	4155612	-1	419			SCAB_36871	Gene: rplP; Product: 50S ribosomal protein L16	81750.2	90617.7		4642.32	5090.69
5510800	5511930	1	1130			SCAB_49311	Gene: pstS; Product: high-affinity phosphate-binding protein	170361	83466.2		4457.89	2160.66
4175897	4177090	-1	1193			SCAB_37091	Gene: tuf1; Product: elongation factor TU-1	428076	539880		4425.36	5521.31
4140960	4141403	-1	443			SCAB_36631	Gene: rplM; Product: 50S ribosomal protein L13	72115.9	82384.7		4402.21	4975.12
2251005	2252114	1	1109			SCAB_19841	Product: lipoprotein	309426	221283		4246.78	3004.48
4154216	4154584	-1	368			SCAB_36841	Gene: rplN; Product: 50S ribosomal protein L14	58004.4	65289.4		4205.53	4682.95
6705854	6706174	1	320			SCAB_60151	Gene: rplU; Product: 50S ribosomal protein L21	59066	53311.6		3958.77	3534.78
8120709	8122493	1	1784			SCAB_73441	Gene: arc; Product: ATPase AAA	1.58971e+06	837884		3913.45	2040.53
3924409	3925164	-1	755			SCAB_34791	Product: sigma factor	56062.4	39242.7		3864.16	2675.83
1989710	1990915	1	1205			SCAB_17661	Product: acyl-CoA dehydrogenase	100994	62635.9		3537.13	2170.18
6671116	6671367	1	251			SCAB_59921	Product: hypothetical protein	16611.5	20566.5		3467.91	4247.54
7649441	7650529	-1	1088			SCAB_69051	Product: SAM-dependent methyltransferase; Note: TTA-Leu codon(s) 69 may indicate regulation by BldA	131090	94659		3464.84	2475.1
3838215	3839288	1	1073			SCAB_34011	Product: hypothetical protein	105893	38077.2		3416.85	1215.46
2149967	2150323	-1	356			SCAB_19021	Product: hypothetical protein; Note: no significant db matches	46874	35241		3394.28	2524.53
9810840	9811124	-1	284			SCAB_87961	Product: hypothetical protein	25817.8	7475.77		3385.36	969.75
8182309	8183007	1	698			SCAB_73961	Gene: infC; Product: translation initiation factor IF-3	15653.3	13980.9		3265.65	2885.47
4159759	4160067	-1	308			SCAB_36951	Gene: rpsJ; Product: 30S ribosomal protein S10	37603.9	43240.3		3235.51	3680.57
4146706	4146927	-1	221			SCAB_36711	Gene: infA; Product: translational initiation factor IF1	29091.1	37605.2		3108.29	3974.9
5304475	5305395	-1	920			SCAB_47281	Product: SigH-like stress response sigma factor	116054	93213		3092.53	2457.24
7859469	7859690	1	221			SCAB_70971	Product: hypothetical protein	24722.9	25395.4		3045.37	3094.66
4154969	4155193	-1	224			SCAB_36861	Gene: rpmC; Product: 50S ribosomal protein L29	19304.7	28172.4		3038.27	4386.37
6159527	6160252	1	725			SCAB_55331	Product: hypothetical protein	230491	149860		3002.83	1931.43
4179429	4179899	-1	470			SCAB_37111	Gene: rspG; Product: 30S ribosomal protein S7	87621.1	122242		2988.97	4125.25
5695560	5695877	-1	317			SCAB_51191	Product: hypothetical protein	67103.2	59120.4		2916.31	2541.82
8379549	8379890	-1	341			SCAB_75841	Product: hypothetical protein	27800	29904.3		2874.1	3058.5
4158011	4158430	-1	419			SCAB_36921	Gene: rplW; Product: 50S ribosomal protein L23	16445	16104.2		2860.6	2771.28
5365260	5365634	-1	374			SCAB_47871	Product: hypothetical protein	34569.5	40831.4		2858.24	3339.78
4150750	4150929	-1	179			SCAB_36761	Gene: rpmD; Product: 50S ribosomal protein L30	7032.26	9895.05		2735.75	3808.18
4153142	4153327	-1	185			SCAB_36811	Gene: rpsN; Product: 30S ribosomal protein S14	21153.3	19233.1		2699.97	2428.55
4159097	4159741	-1	644			SCAB_36941	Gene: rplC; Product: 50S ribosomal protein L3	103835	126408		2686.9	3235.94
4609939	4610280	-1	341			SCAB_40861	Product: anti-anti-sigma factor BldG	49464.3	39941		2652.92	2119.19
4768206	4768541	-1	335			SCAB_42311	Product: hypothetical protein	68871.4	71076.3		2609.7	2664.37
5618869	5620491	1	1622			SCAB_50441	Gene: groEL2; Product: chaperonin 2	213673	233831		2599.48	2814.21
4145929	4146309	-1	380			SCAB_36691	Gene: rpsM; Product: 30S ribosomal protein S13	45347.4	59287.8		2570.19	3324.27
4153890	4154213	-1	323			SCAB_36831	Gene: rplX; Product: 50S ribosomal protein L24	83573.4	105830		2467.23	3090.76
4179902	4180273	-1	371			SCAB_37121	Gene: rpsL; Product: 30S ribosomal protein S12	51619.3	63195		2456.75	2975.42
6801811	6802071	-1	260			SCAB_61451	Gene: rspT; Product: 30s ribosomal protein S20	18893.3	35537.8		2443.77	4547.37
2722570	2722866	-1	296			SCAB_24061	Product: hypothetical protein	55885	44757		2413.66	1912.32
5900258	5901169	1	911			SCAB_53131	Gene: gtaB; Product: UTP-glucose-1-phosphate uridylyltransferase	90137.1	118631		2381	3100.06
5171182	5171496	-1	314			SCAB_46081	Product: hypothetical protein	19374.9	8687.09		2286.68	1014.28
3480876	3481199	-1	323			SCAB_30711	Product: hypothetical protein	14161.7	43552.4		2285.57	6953.6
3909971	3910975	-1	1004			SCAB_34641	Product: deoR family transcriptional regulator	96343.9	102116		2274.58	2384.99
4205166	4205330	-1	164			SCAB_37321	Gene: rpmG3; Product: 50S ribosomal protein L33	15058.1	19144.4		2259.24	2841.53
8445792	8445992	-1	200			SCAB_76341	Product: hypothetical protein	11676.5	13951.1		2247.89	2657
3291271	3291492	-1	221			SCAB_28901	Gene: rpmE3; Product: 50S ribosomal protein L31	10589.8	12824.9		2242.79	2687.02
411538	414192	1	2654	Cl3 (RiPP)	Ser/Thr prot kinase (contains a likely inactive lanC domain)	SCAB_3621	Product: serine/threonine protein kinase	166371	27548.8		2159.07	353.678
4194975	4195355	-1	380			SCAB_37201	Gene: rplL; Product: 50S ribosomal protein L7/L12	59817	93291.6		2140.24	3302.16
7633003	7634253	-1	1250			SCAB_68931	Product: hypothetical protein	121590	74653.3		2033.56	1235.17
3277275	3278711	-1	1436			SCAB_28761	Gene: atpD; Product: ATP synthase subunit beta	156884	185447		1988.22	2325
3962065	3962988	1	923			SCAB_35131	Product: hypothetical protein; Note: TTA-Leu codon(s) 58 may indicate regulation by BldA	90255.4	90323.7		1973.68	1954
7650670	7652166	1	1496			SCAB_69061	Gene: rpsA; Product: 30S ribosomal protein S1	80150.3	81356.2		1961.32	1969.48
6275288	6275485	1	197			SCAB_56271	Product: hypothetical protein	11575.9	9583.29		1954.91	1601.05
9479651	9480484	-1	833			SCAB_84851	Product: hypothetical protein; Note: TTA-Leu codon(s) 6 may indicate regulation by BldA	171200	109037		1941.21	1223.09
7262632	7263573	1	941			SCAB_65741	Product: hypothetical protein	85848.6	96977.6		1899.04	2122.22
4156842	4157123	-1	281			SCAB_36901	Gene: rpsS; Product: 30S ribosomal protein S19	17287.1	18891.4		1896.81	2050.61
4152529	4152927	-1	398			SCAB_36801	Gene: rpsH; Product: 30S ribosomal protein S8	55491.4	65741.5		1895.68	2221.76
7533455	7534192	1	737			SCAB_68061	Product: hypothetical protein	52867.6	64191.5		1875.11	2252.32
9497637	9499133	1	1496			SCAB_84991	Product: hypothetical protein; Note: cluster 0582 with SCAB26271	199425	277619		1872.62	2578.91
7534243	7534533	1	290			SCAB_68071	Product: hypothetical protein	55322.6	70129.2		1870.71	2345.96
4177260	4179389	-1	2129			SCAB_37101	Gene: fusA; Product: elongation factor G	103812	154674		1864.24	2747.83
4792084	4793937	-1	1853			SCAB_42541	Gene: dnaK; Product: heat shock protein 70	66214.6	65752.2		1824.08	1791.92
5455248	5455637	1	389			SCAB_48901	Product: hypothetical protein	59268.8	48132.5		1824.08	1465.46
4153333	4153890	-1	557			SCAB_36821	Gene: rplE; Product: 50S ribosomal protein L5	29149.7	38691.9		1689.13	2218.02
2988848	2989186	-1	338			SCAB_26251	Gene: glnB; Product: nitrogen regulatory protein P-II	41480.5	14898.3		1646.44	585
144538	145887	-1	1349	Cl1 (NRPS, coelibactin-like)	Salicilate synthase	SCAB_1381	Product: salicylate synthase; Note: TTA-Leu codon(s) 153 may indicate regulation by BldA	188041	214437		1643.65	1854.28
6245529	6245810	1	281			SCAB_55971	Product: hypothetical protein	6356.73	9886.51		1630.41	2508.56
5172765	5173001	1	236			SCAB_46121	Gene: rpsR1; Product: 30S ribosomal protein S18	9618.03	15916.2		1594.91	2611
3949161	3950099	-1	938			SCAB_35021	Product: N-acetylneuraminate synthase	139828	95709		1582.89	1071.83
4437138	4439663	-1	2525			SCAB_39491	Product: Clp family ATP-binding protease	229093	224485		1577.47	1529.17
4144298	4145320	-1	1022			SCAB_36671	Gene: rpoA; Product: DNA-directed RNA polymerase subunit alpha	72814.9	94134.4		1553.79	1987.18
4156451	4156798	-1	347			SCAB_36891	Gene: rplV; Product: 50S ribosomal protein L22	23467.3	24727.6		1535.9	1601.03
3537204	3537440	-1	236			SCAB_31171	Product: hypothetical protein; Note: TTA-Leu codon(s) 12 may indicate regulation by BldA	27998.8	34265.4		1527.41	1849.22
8075686	8075919	1	233			SCAB_73021	Product: hypothetical protein	6483.72	6341.95		1455.63	1408.54
9705644	9706042	1	398			SCAB_86841	Gene: sapA; Product: spore-associated protein	94800.1	136996		1432.98	2048.6
4198293	4198727	-1	434			SCAB_37241	Gene: rplK; Product: 50S ribosomal protein L11	21263	26610.2		1417.73	1755.23
3231445	3232104	-1	659			SCAB_28271	Product: hypothetical protein	96259.5	99977.6		1406.02	1444.67
7127824	7128399	1	575			SCAB_64331	Product: stress protein	25579.7	29439		1391.7	1584.49
6814927	6815505	1	578			SCAB_61521	Product: hypothetical protein	60616.1	47530.3		1388.02	1076.71
7724061	7725071	1	1010			SCAB_69701	Gene: gap; Product: glyceraldehyde-3-phosphate dehydrogenase; Note: cluster 0095 with SCAB4751. SCAB10521. SCAB83281	128900	133416		1378.19	1411.18
4106604	4106912	-1	308			SCAB_36301	Gene: groS; Product: molecular chaperone GroES	23143.5	24661.8		1367.47	1441.55
5600831	5601406	-1	575			SCAB_50261	Product: stress protein	32302.8	31538.8		1362.04	1315.57
7500228	7500593	1	365			SCAB_67771	Product: hypothetical protein	12494.5	8365.98		1345.81	891.458
2837416	2837793	-1	377			SCAB_25071	Product: DNA-binding protein	14256.1	22271.9		1302.41	2012.9
8250923	8251336	-1	413			SCAB_74621	Product: regulator	20163.4	17519.2		1267.38	1089.38
4150292	4150747	-1	455			SCAB_36751	Gene: rplO; Product: 50S ribosomal protein L15	57288.9	86183.7		1257.42	1871.34
2871900	2872187	-1	287			SCAB_25261	Gene: rpsO; Product: 30S ribosomal protein S15	9802.09	11647.4		1253.37	1473.36
7107915	7108163	-1	248			SCAB_64141	Gene: fabC; Product: acyl-carrier protein	78049.7	49342.6		1240.15	775.609
4151964	4152503	-1	539			SCAB_36791	Gene: rplF; Product: 50S ribosomal protein L6	19759.3	23768.4		1232.84	1467.08
3262584	3262976	-1	392			SCAB_28591	Product: hypothetical protein	24610.5	14490		1221.86	711.686
4190843	4194328	-1	3485			SCAB_37191	Gene: rpoB; Product: DNA-directed RNA polymerase subunit beta	215740	227950		1215.98	1271.02
3282782	3283015	-1	233			SCAB_28811	Gene: atpE; Product: ATP synthase subunit C	5654	7027.92		1210.23	1488.18
7988885	7989877	1	992			SCAB_72231	Gene: sprB; Product: serine protease	28105.6	12443.1		1200.82	525.931
7977507	7978529	-1	1022			SCAB_72141	Product: phosphatase	27646.5	22580		1195.35	965.82
8674717	8674872	-1	155			SCAB_78541	Product: hypothetical protein	3680.91	4215.85		1190.81	1349.24
8374462	8374905	-1	443			SCAB_75791	Product: hypothetical protein	15114.1	13688.1		1190.48	1066.59
2978026	2978376	-1	350			SCAB_26151	Gene: rplS; Product: 50S ribosomal protein L19	5719.39	7278.23		1180.7	1486.39
8249795	8249947	1	152			SCAB_74601	Product: hypothetical protein	3039.13	4402.16		1168.59	1674.54
8640134	8640373	1	239			SCAB_78161	Product: hypothetical protein	11224.2	5228.19		1164.04	536.391
3426656	3426913	1	257			SCAB_30131	Gene: wblE; Product: hypothetical protein	22864.8	56639.1		1161.47	2846.26
6667145	6667330	-1	185			SCAB_59882	Product: hypothetical protein	16904.4	23458.8		1159.91	1592.38
7126678	7127133	1	455			SCAB_64311	Product: hypothetical protein	12449.5	14604.8		1159.67	1345.85
6209840	6210211	1	371			SCAB_55652	Product: hypothetical protein	17673	17196		1159.23	1115.84
5892717	5893052	-1	335			SCAB_53081	Product: hypothetical protein	35443	56480.6		1142.52	1801.15
2887398	2887649	-1	251			SCAB_25361	Product: hypothetical protein	7715.33	14378.7		1116.94	2059.28
3555803	3555997	-1	194			SCAB_31371	Product: hypothetical protein	6807.81	2848.49		1107.3	458.341
9746075	9747163	1	1088			SCAB_87271	Product: lipoprotein	125893	222351		1103.36	1927.84
5183802	5184284	-1	482			SCAB_46231	Product: NUDIX hydrolase	23105	23215		1097.3	1090.71
7401303	7402712	-1	1409			SCAB_66881	Gene: glnA; Product: glutamine synthetase	39599.4	28095.5		1079.57	757.737
5288089	5288310	1	221			SCAB_47141	Product: hypothetical protein	5877.83	4763.26		1074.45	861.369
7684445	7685278	-1	833			SCAB_69411	Gene: glpQ; Product: glycerophosphoryl diester phosphodiesterase	16853.2	7700.82		1072.94	485.004
6299977	6300255	1	278			SCAB_56541	Product: sulfur transfer protein	10086.9	11876.1		1059.78	1234.38
2989183	2990475	-1	1292			SCAB_26261	Product: ammonium transporter; Note: cluster 0581 with SCAB61761	55142	9693.21		1057.87	183.964
1387669	1389006	-1	1337			SCAB_12301	Product: hypothetical protein; Note: TTA-Leu codon(s) 37 may indicate regulation by BldA	78585.2	42057.5		1037.84	549.48
5576308	5576997	-1	689			SCAB_50031	Product: phosphate transport regulator	16879.9	9393.11		1022.88	563.094
4157136	4157972	-1	836			SCAB_36911	Gene: rplB; Product: 50S ribosomal protein L2	19267.6	20529.5		1020.5	1075.68
4143627	4144133	-1	506			SCAB_36661	Gene: rplQ; Product: 50S ribosomal protein L17	47281.4	77841.3		1017.5	1657.18
3417606	3419012	-1	1406			SCAB_30041	Product: cyclic-nucleotide-binding protein	38058.4	18315.9		1003.14	477.59
3953046	3954023	1	977			SCAB_35051	Product: glycosyltransferase	39972.3	22848.9		1003.01	567.191
4943761	4945557	-1	1796			SCAB_44001	Product: hypothetical protein	94646.9	195251		997.091	2034.88
4664570	4666009	1	1439			SCAB_41381	Product: anion-transporting ATPase	97143.5	44272.3		997.053	449.526
1406884	1407918	-1	1034			SCAB_12481	Product: transporter associated	14616.5	5097.98		995.851	343.61
7761743	7762063	1	320			SCAB_70051	Product: iron-sulfur-centre oxidoreductase	9113.32	12002.7		991.16	1291.41
3802962	3804263	1	1301			SCAB_33681	Product: ATP-binding protein	37198.4	18794.5		989.933	494.802
1071860	1074073	1	2213			SCAB_9531	Gene: cpeB; Product: catalase/peroxidase	116934	79911.6		985.448	666.226
3271566	3272153	-1	587			SCAB_28701	Product: hypothetical protein	15373.7	8474.24		980.043	534.422
2340099	2341343	-1	1244			SCAB_20651	Product: transposase	85577.3	81072.2		960.152	899.852
3483861	3484091	1	230			SCAB_30731	Product: glutaredoxin-like protein	7641.39	7515.89		955.402	929.633
1991251	1991763	1	512			SCAB_17671	Product: decarboxylase	27662.8	27107.5		939.371	910.643
6379686	6381683	-1	1997			SCAB_57291	Product: hypothetical protein	94156.4	89680.1		934.633	880.653
4158430	4159089	-1	659			SCAB_36931	Gene: rplD; Product: 50S ribosomal protein L4	65323.5	78090.6		927.318	1096.67
2966355	2967281	-1	926			SCAB_26021	Gene: rpsB; Product: 30S ribosomal protein S2	17805.8	25185.5		926.03	1295.78
6667292	6667369	1	77			SCAB_59883	Product: hypothetical protein	2202.17	2975.83		923.088	1234.01
7759045	7760469	1	1424			SCAB_70031	Product: hypothetical protein	52954	52093.2		921.722	897.015
2980256	2980675	-1	419			SCAB_26191	Gene: rpsP; Product: 30S ribosomal protein S16	12144.6	23468.8		919.822	1758.45
3278711	3279628	-1	917			SCAB_28771	Gene: atpG; Product: ATP synthase subunit gamma	25267.7	27647.3		879.42	951.921
4199869	4200159	-1	290			SCAB_37261	Gene: secE; Product: preprotein translocase subunit SecE	25302.6	57880.8		879.218	1989.68
6833188	6834261	1	1073			SCAB_61691	Product: PhoH-like protein	51513.9	161305		873.703	2706.47
4882167	4882370	1	203			SCAB_43471	Gene: f40; Product: cold shock protein	5954.22	9224.31		872.588	1337.32
5054298	5056124	1	1826			SCAB_45061	Product: acyl-CoA dehydrogenase	68033.8	37870.2		866.338	477.065
5118676	5118930	1	254			SCAB_45631	Product: hypothetical protein	4845.33	5612.48		865.317	991.571
7393891	7394919	-1	1028			SCAB_66791	Gene: glnII; Product: glutamine synthetase	30904.3	11087.6		864.504	306.835
6163425	6166271	1	2846			SCAB_55371	Gene: secA; Product: preprotein translocase	141349	137271		859.03	825.302
4466490	4468472	-1	1982			SCAB_39781	Product: membrane-bound FtsH family protein	36332.6	36977		854.69	860.521
5062728	5063576	1	848			SCAB_45141	Product: D-alanyl-D-alanine carboxypeptidase	118293	231464		839.222	1624.5
8310800	8311234	1	434			SCAB_75161	Product: NusB family protein; Note: SCO1490 and SAV6860 have MF_00073	14420.4	30355.1		832.563	1733.76
5120282	5120815	-1	533			SCAB_45651	Product: peptidyl-prolyl isomerase	15768.6	20947		821.392	1079.44
4039958	4041136	-1	1178			SCAB_35801	Gene: sucC; Product: succinyl-CoA synthetase subunit beta	72106.8	60838.8		810.154	676.223
3283092	3283862	-1	770			SCAB_28821	Gene: atpB; Product: ATP synthase subunit alpha	21420.8	29063.7		807.524	1083.9
4148735	4150048	-1	1313			SCAB_36741	Gene: secY; Product: preprotein translocase subunit SecY	41233.4	37512.2		803.892	723.5
6530862	6531194	-1	332			SCAB_58681	Product: hypothetical protein	6956.68	6218.62		787.876	696.735
5116760	5116957	-1	197			SCAB_45601	Product: hypothetical protein	8965.8	12676.4		787.181	1101.03
8865110	8865715	1	605			SCAB_79981	Product: hypothetical protein	13260.9	19330.3		778.667	1122.88
3668651	3669001	1	350			SCAB_32401	Product: hypothetical protein	11176.5	7195.39		777.09	494.921
5558815	5559285	1	470			SCAB_49841	Product: DNA-binding protein	10297.7	5386.96		776.373	401.784
6673806	6674429	1	623			SCAB_59941	Gene: clpP1; Product: ATP dependent Clp protease proteolytic subunit 1	7837.36	10529.8		762.502	1013.46
6050006	6051286	1	1280			SCAB_54441	Gene: eno; Product: enolase	62161.6	52543.4		761.086	636.425
6219632	6220186	1	554			SCAB_55751	Gene: smpB; Product: hypothetical protein	20899.1	40852		758.015	1465.82
5111903	5113894	1	1991			SCAB_45561	Product: penicillin-binding kinase	59610	84848		752.901	1060.18
2837903	2838448	-1	545			SCAB_25081	Product: competence/damage inducible protein	10539.6	10052.9		749.835	707.535
9152470	9153978	1	1508			SCAB_82491	Product: hypothetical protein	217069	136628		749.076	466.429
4197461	4198186	-1	725			SCAB_37231	Gene: rlpA; Product: 50S ribosomal protein L1	19095.2	35784		747.898	1386.51
4819572	4820168	-1	596			SCAB_42771	Product: hypothetical protein	29206.2	5953.1		745.869	150.4
3407057	3407452	1	395			SCAB_29931	Gene: sodN; Product: nickel superoxide dismutase	11581	9194.48		742.583	583.235
6539514	6540803	1	1289			SCAB_58791	Gene: citA; Product: citrate synthase	27191.9	27084.1		741.797	730.932
6817213	6818277	1	1064			SCAB_61551	Gene: hrcA; Product: heat shock genes heat-inducible transcriptional repressor	15366.3	22720.1		728.09	1064.98
7511029	7511430	1	401			SCAB_67871	Product: hypothetical protein	5331.94	6028.56		724.342	810.194
4791404	4792087	-1	683			SCAB_42531	Gene: grpE; Product: heat shock protein	9764.48	12967.5		723.333	950.305
7764105	7764575	1	470			SCAB_70081	Product: hypothetical protein; Note: may be associated with iron-sulphur cluster assembly - with SCAB70051?	13784	16177.2		721.628	837.836
1327256	1328371	-1	1115			SCAB_11801	Product: hypothetical protein	60348.8	52677.4		721.243	622.809
8125239	8126084	1	845			SCAB_73471	Gene: prcB; Product: 20S proteasome subunit beta precursor	33314.2	31154.2		713.925	660.477
5127439	5127567	-1	128			SCAB_45721	Product: hypothetical protein	7447.91	9775.05		707.114	918.104
5032366	5032731	1	365			SCAB_44851	Product: hypothetical protein	17356.4	37855.7		702.317	1515.38
2230821	2233571	1	2750			SCAB_19681	Product: hypothetical protein	60847.7	60796.4		702.179	694.063
6621579	6622115	-1	536			SCAB_59511	Product: HNH endonuclease	20294.5	15027.5		685.636	502.249
6213772	6214878	1	1106			SCAB_55691	Gene: prfB; Product: peptide chain release factor 2	24402.3	35292.1		674.301	964.755
4104859	4106484	-1	1625			SCAB_36291	Gene: groL1; Product: molecular chaperone GroEL	16305.5	20654.1		670.669	840.425
5356679	5356948	1	269			SCAB_47791	Product: purine biosynthesis protein	2549.6	2403.8		664.294	619.587
4228185	4230122	1	1937			SCAB_37561	Product: oxidoreductase	42923	50484.2		663.235	771.703
4610364	4612838	1	2474			SCAB_40871	Product: ATP-dependent RNA helicase; Note: TTA-Leu codon(s) 6 may indicate regulation by BldA	58489.6	37543.4		662.794	420.873
8242174	8242374	1	200			SCAB_74511	Product: hypothetical protein	3180.88	5081.08		661.164	1044.81
6675396	6676682	1	1286			SCAB_59961	Gene: clpX; Product: ATP dependent Clp Protease ATP binding subunit	19822.1	30778.3		660.242	1014.18
3963093	3965324	1	2231			SCAB_35141	Product: GTPase	93630.6	76949.6		646.357	525.507
2719862	2720395	-1	533			SCAB_24021	Gene: dut; Product: deoxyuridine 5prime-triphosphate nucleotidohydrolase	12177.5	25542.6		638.457	1324.81
8296783	8297397	1	614			SCAB_75031	Gene: rspD; Product: 30S ribosomal protein S4	13931	20569.7		638.131	932.119
6723151	6723321	1	170			SCAB_60321	Product: hypothetical protein	8766.48	8951.91		631.328	637.767
6073956	6074555	-1	599			SCAB_54661	Product: hypothetical protein	23755.9	29481.6		628.693	771.857
7128591	7129166	1	575			SCAB_64341	Product: stress protein	11290.2	11717.2		628.432	645.207
1818883	1819095	1	212			SCAB_16211	Product: hypothetical protein	3843.72	2634.66		626.097	424.552
1034567	1035223	1	656			SCAB_9181	Product: hypothetical protein	49629.3	18229.2		625.822	227.404
8155730	8156746	-1	1016			SCAB_73741	Product: hypothetical protein; Note: TTA-Leu codon(s) 38 may indicate regulation by BldA	27846.2	14331.1		619.975	315.65
6236905	6237480	1	575			SCAB_55901	Product: sigma factor	26393.2	30174.6		619.948	701.168
6653424	6654350	-1	926			SCAB_59771	Product: ABC transporter	20604.1	1458.74		617.773	43.2682
7235544	7235837	-1	293			SCAB_65471	Product: hypothetical protein	4604.62	1304.73		616.436	172.795
8325237	8326415	1	1178			SCAB_75311	Gene: metK; Product: S-adenosylmethionine synthetase	18191.3	17627.3		612.699	587.335
5560235	5560591	1	356			SCAB_49861	Product: hypothetical protein	6076.23	8841.96		612.504	881.739
7895470	7895586	1	116			SCAB_71371	Product: hypothetical protein	3822.5	4932		599.693	765.459
7762071	7762835	1	764			SCAB_70061	Product: ABC transporter ATP-binding protein	19429.5	28614.6		595.921	868.227
6377752	6379689	-1	1937			SCAB_57281	Product: hypothetical protein; Note: CDS contains Kelch repeats	49368.7	43185		594.932	514.833
3545706	3546023	-1	317			SCAB_31271	Gene: fdxA1; Product: ferredoxin	3727.87	4586.68		593.932	722.921
5142459	5142686	-1	227			SCAB_45842	Product: hypothetical protein	4574.42	4997.65		586.772	634.186
6725637	6727004	-1	1367			SCAB_60351	Product: hypothetical protein	79341	80961		584.868	590.41
4389786	4390562	1	776			SCAB_39121	Product: AdsA-like sigma factor	11890.9	12096		584.462	588.166
6717174	6718253	-1	1079			SCAB_60251	Product: peptidase	27782.9	39111.6		580.125	807.919
8323361	8323630	1	269			SCAB_75281	Gene: rpoZ; Product: DNA-directed RNA polymerase subunit omega	3618.52	4210.35		579.841	667.441
4567280	4569235	1	1955			SCAB_40611	Product: TraG/TraD family protein	50974.7	44875.2		575.689	501.368
7357273	7357395	1	122			SCAB_66481	Product: hypothetical protein	1269.99	575.15		575.534	257.851
5514206	5514991	1	785			SCAB_49341	Gene: pstB; Product: phosphate ABC transporter ATP-binding protein	12209.8	6033.1		575.009	281.076
6674512	6675192	1	680			SCAB_59951	Gene: clpP2; Product: ATP dependent Clp protease proteolytic subunit 2	24855.8	30963.6		572.849	705.962
8282191	8282730	1	539			SCAB_74901	Product: hypothetical protein; Note: maybe involved in preprotein translocation	20397.8	21666.2		569.177	598.088
3284136	3284573	-1	437			SCAB_28831	Gene: atpI; Product: ATP synthase subunit I	14447.9	26786.6		568.856	1043.36
8309065	8310171	1	1106			SCAB_75141	Product: peptidase	7375.39	9615.65		566.071	730.1
4764088	4764633	-1	545			SCAB_42281	Product: hypothetical protein	12146.4	12099.7		564.477	556.277
8269014	8270684	-1	1670			SCAB_74781	Product: hypothetical protein	58952.2	60989.9		562.786	575.995
5578557	5579228	1	671			SCAB_50051	Gene: phoP; Product: phosphate two component system response regulator	19954.1	15922.1		559.973	442.031
937507	938202	-1	695			SCAB_8341	Product: hypothetical protein	33033.4	16327.4		556.162	271.947
7251896	7253491	-1	1595			SCAB_65621	Product: hypothetical protein	36386.6	42112.9		553.095	633.272
422012	422773	-1	761	Cl3 (RiPP)	Beta glucanase	SCAB_3681	Product: hypothetical protein	10232	4156.65		550.45	221.217
9609723	9610550	-1	827			SCAB_85971	Product: sigma factor	8213.72	5417.86		547.323	357.149
1408778	1409764	-1	986			SCAB_12501	Product: ABC transporter	17248.5	4060.96		547.256	127.464
6136572	6138029	1	1457			SCAB_55181	Gene: sahH; Product: adenosylhomocysteinase	31197.8	27633.4		544.259	476.907
7389888	7391498	-1	1610			SCAB_66761	Product: hypothetical protein; Note: contains G/N/Q-rich hydrophilic region with two direct repeats	35460.1	35413.5		539.953	533.46
2955303	2956067	1	764			SCAB_25911	Product: hypothetical protein	12794.6	8784.9		539.017	366.124
6306673	6308631	-1	1958	btm Cl20 (bottromycin)		SCAB_56611	btmK Product: hypothetical protein	53168.6	33202.9		538.284	332.545
693989	694234	1	245			SCAB_6241	Product: hypothetical protein	3461.46	2911.54		537.61	447.351
6650307	6651224	-1	917			SCAB_59741	Product: dioxygenase	20426	2539.65		534.02	65.6846
5172124	5172681	1	557			SCAB_46111	Gene: ssb2; Product: single-strand DNA-binding protein	49979.8	84979.5		531.728	894.389
3980913	3981674	1	761			SCAB_35301	Gene: dhsB; Product: succinate dehydrogenase iron-sulfur subunit	9186.75	7714.06		530.168	440.405
9568900	9569847	-1	947	Cl34 (Scabichelin)	Formyltransferase	SCAB_85511	Product: formyltransferase	18679.1	14195.1		529.836	398.329
2844942	2845625	-1	683			SCAB_25141	Product: hypothetical protein; Note: strong matches to receiver domain of two component system response regulator. but no DNA binding domain; cluster 0571 with SCAB61481	9725.35	8448.88		526.405	452.41
3572492	3574294	-1	1802			SCAB_31531	Gene: bldKB; Product: BldKB-like transporter extracellular solute-binding protein	24322.1	10049.2		519.685	212.417
8447538	8449052	1	1514			SCAB_76361	Product: hypothetical protein	31930.5	27353.9		518.94	439.792
2245262	2246953	1	1691			SCAB_19771	Product: nitrite/sulfite reductase	27726	40021.8		518.851	740.919
6281887	6283041	1	1154			SCAB_56371	Gene: hpd; Product: 4-hydroxyphenylpyruvate dioxygenase	25440.2	11941.7		518.567	240.806
2869265	2871490	-1	2225			SCAB_25251	Gene: gpsI; Product: guanosine pentaphosphate synthetase/polyribonucleotide nucleotidyltransferase	49276.6	61149.2		516.959	634.634
6012281	6012877	-1	596			SCAB_54151	Gene: rplY; Product: 50S ribosomal protein L25	9675.4	11268		516.645	595.235
3279650	3281284	-1	1634			SCAB_28781	Gene: atpA; Product: ATP synthase subunit alpha	35776.9	41239		515.041	587.306
4609041	4609181	1	140			SCAB_40841	Product: hypothetical protein	3217.62	1180.41		509.517	184.915
6105360	6106565	-1	1205			SCAB_54951	Product: hypothetical protein	18949.5	9120.26		507.568	241.669
4790183	4791361	-1	1178			SCAB_42521	Gene: dnaJ; Product: molecular chaperone	29348.9	42574.9		507.363	728.113
3591898	3592104	-1	206			SCAB_31671	Product: hypothetical protein	2435.6	7488.03		506.445	1540.32
9773968	9774258	1	290			SCAB_87631	Product: cold shock protein	11155.1	12774.1		502.167	568.883
5512067	5513074	1	1007			SCAB_49321	Gene: pstC; Product: phosphate ABC transporter	8007.26	4317.46		502.054	267.801
5513071	5514126	1	1055			SCAB_49331	Gene: pstA; Product: phosphate ABC transporter	29841.9	13220		499.455	218.887
8153207	8154676	1	1469			SCAB_73721	Gene: rarE3; Product: hypothetical protein	26850.1	22840.9		499.223	420.125
6654356	6655420	-1	1064			SCAB_59781	Product: transport-associated lipoprotein	27820.9	1727.58		497.084	30.5362
3027261	3027539	-1	278			SCAB_26591	Product: hypothetical protein	5903.5	6820.76		493.774	564.376
3501883	3503061	-1	1178			SCAB_30851	Product: sulfurylase	25767.6	33714.1		492.828	637.896
3241195	3241803	1	608			SCAB_28391	Product: hypothetical protein	6720.83	6705.4		490.45	484.077
2759563	2759793	1	230			SCAB_24401	Product: hypothetical protein	3176.41	7571.24		488.124	1151.01
3450469	3450783	-1	314			SCAB_30371	Gene: rsrA; Product: anti-sigma factor	6174.28	7106.95		487.38	554.986
4468684	4469244	-1	560			SCAB_39791	Gene: hprT; Product: hypoxanthine phosphoribosyltransferase	9490.57	11191.7		487.356	568.549
5694125	5694352	-1	227			SCAB_51161	Product: hypothetical protein	21983.6	21016.3		486.489	460.095
5670138	5671556	1	1418			SCAB_50961	Product: hypothetical protein	25201.9	34307		482.223	649.402
3804748	3805425	1	677			SCAB_33691	Product: hypothetical protein	8442.51	16420.5		480.15	923.864
5874879	5875397	-1	518			SCAB_52901	Product: N-acetyltransferase	9782.67	10807.5		478.325	522.768
6878952	6879077	-1	125			SCAB_62131	Product: hypothetical protein	1030.34	1187.49		476.547	543.343
2799949	2801445	-1	1496			SCAB_24721	Product: GTP-ase; Note: NIS system	47499.5	82277.2		474.676	813.403
2963689	2964249	-1	560			SCAB_25991	Gene: frr; Product: ribosome recycling factor	4350.74	6602.74		472.308	709.094
7688806	7689384	1	578			SCAB_69441	Product: stress-induced protein	8515.36	9250.21		471.521	506.718
9177305	9177550	1	245			SCAB_82751	Product: hypothetical protein	3369.12	3472.51		468.667	477.869
1777813	1778256	-1	443			SCAB_15941	Product: hypothetical protein	4076.14	2791.87		466.368	316.004
7764572	7764904	1	332			SCAB_70091	Product: hypothetical protein	5101.97	6348.61		464.106	571.315
4145454	4145858	-1	404			SCAB_36681	Gene: rpsK; Product: 30S ribosomal protein S11	11059.2	16707		463.593	692.83
5250049	5250591	-1	542			SCAB_46781	Product: ATP-binding protein	24052.8	39597.6		463.211	754.398
2249451	2250785	1	1334			SCAB_19821	Gene: cysN; Product: sulfate adenylyltransferase subunit 1	23141.8	28182.4		462.859	557.632
5849239	5849562	-1	323			SCAB_52661	Product: hypothetical protein	11819	10229.8		461.188	394.895
6461400	6462557	1	1157			SCAB_58051	Gene: fadE7; Product: acyl-CoA dehydrogenase	15379.6	14819		460.225	438.695
7448976	7449968	1	992			SCAB_67291	Gene: ctaC; Product: cytochrome C oxidase subunit II	13732.6	11845.8		459.305	391.95
8431716	8432324	1	608			SCAB_76221	Product: CDP-diacylglycerol--glycerol-3-phosphate 3-phosphatidyltransferase	16311.6	13464.6		456.765	372.998
4186840	4190739	-1	3899			SCAB_37181	Gene: rpoC; Product: DNA-directed RNA polymerase subunit betaprime	40861.4	44360.9		455.524	489.234
5813849	5814718	-1	869			SCAB_52291	Product: chitinase-promoter-binding protein	26169.9	23686.7		447.5	400.694
8310231	8310797	1	566			SCAB_75151	Gene: efp; Product: elongation factor P	5096.03	8377.67		446.602	726.322
3006566	3007252	-1	686			SCAB_26401	Product: hypothetical protein	7328.82	9490.2		445.085	570.167
5072737	5073306	-1	569			SCAB_45211	Product: hypothetical protein	6895.87	7986.3		444.755	509.559
5727627	5728127	1	500			SCAB_51491	Product: hypothetical protein	14559.8	9706.61		443.221	292.314
5575009	5575302	-1	293			SCAB_50001	Product: hypothetical protein	3660.46	3304.67		442.688	395.373
1365476	1366090	1	614			SCAB_12131	Product: flavodoxin-like protein	10959.1	7221.67		442.402	288.402
2964402	2965163	-1	761			SCAB_26001	Gene: pyrH; Product: uridylate kinase	50145.1	79752.2		438.046	689.21
7287075	7287953	1	878			SCAB_65891	Product: hypothetical protein	4975.34	5432.46		437.049	472.086
2884133	2887249	-1	3116			SCAB_25351	Product: translation initiation/elongation factor	29879.9	58191.5		434.977	838.04
9569900	9571306	1	1406	Cl34 (Scabichelin)	N-monooxygenase	SCAB_85521	Product: peptide N-oxygenase; Note: conserved domain IucD; no Pfam	53752.5	38461.4		433.549	306.89
6863419	6864801	1	1382			SCAB_62001	Gene: glyS; Product: glycyl-tRNA synthetase	29737	37833.2		432.364	544.181
4286369	4286728	-1	359			SCAB_38091	Gene: nuoA; Product: NADH dehydrogenase subunit NuoA	4674.59	4657.22		432.025	425.803
7727413	7727649	1	236			SCAB_69731	Gene: secG; Product: protein-export membrane protein	1999.97	3810.46		431.825	813.917
2181699	2182757	1	1058			SCAB_19311	Product: hypothetical protein	23911.2	22639.5		431.691	404.35
5653615	5653998	1	383			SCAB_50821	Gene: cspB; Product: cold shock protein B	3744.89	4101.94		431.18	467.225
6324864	6325331	-1	467			SCAB_56761	Product: redoxin	5507.19	5427.09		430.641	419.827
6649503	6650150	-1	647			SCAB_59731	Gene: sodF2; Product: superoxide dismutase	7118.28	9717.37		428.573	578.783
8432441	8434936	1	2495			SCAB_76231	Product: mannose-1-phosphate guanyltransferase	56450.2	36495.4		426.043	272.485
7443638	7443994	1	356			SCAB_67241	Product: iron-sulfur cluster biosynthesis protein	5822.48	5703.57		424.573	411.442
6834276	6834773	1	497			SCAB_61701	Product: hypothetical protein	3198.57	7912.73		422.608	1034.25
4365866	4366555	-1	689			SCAB_38931	Product: hypothetical protein	5414.92	7605.03		421.746	585.973
3826851	3828224	1	1373			SCAB_33911	Product: zinc-binding carboxypeptidase	18329.8	2973.15		420.052	67.403
3961280	3961933	-1	653			SCAB_35121	Product: LysE family transporter	5611.63	8556.68		418.511	631.307
4148073	4148735	-1	662			SCAB_36731	Gene: adk; Product: adenylate kinase	7182.69	7832.33		415.798	448.542
7129292	7130437	1	1145			SCAB_64351	Product: hypothetical protein	12557.4	13269.2		415.342	434.177
4039052	4039936	-1	884			SCAB_35791	Gene: sucD; Product: succinyl-CoA synthetase subunit alpha	13465.4	13694.8		414.667	417.208
6658201	6658992	-1	791			SCAB_59811	Product: hypothetical protein	18553.5	9291.81		414.163	205.193
4342898	4343083	-1	185			SCAB_38712	Product: hypothetical protein	2370.37	3005.67		410.082	514.415
2248510	2249448	1	938			SCAB_19811	Gene: cysD; Product: sulfate adenylyltransferase subunit 2	24667.7	30907.9		409.77	507.923
2182908	2183342	-1	434			SCAB_19321	Product: regulatory protein	4532	4698.13		405.832	416.197
7357423	7358784	1	1361			SCAB_66491	Product: glutamine synthetase	25712.8	7774.9		405.195	121.207
3851336	3852103	1	767			SCAB_34121	Product: hypothetical protein	7615.68	7823.32		401.119	407.637
3513643	3513915	1	272			SCAB_30951	Product: hypothetical protein	10507.6	11641.6		399.739	438.131
538131	538700	-1	569			SCAB_4761	Product: hypothetical protein	35598.2	16446.3		398.966	182.345
7655998	7656687	1	689			SCAB_69121	Product: SAM-dependent methyltransferase	28225.1	28151.4		398.018	392.721
8151650	8152057	1	407			SCAB_73691	Gene: rarB3; Product: hypothetical protein	8767.93	8895.01		397.883	399.321
2983582	2984385	1	803			SCAB_26221	Product: hypothetical protein	8017.45	4000.43		397.042	195.986
182529	182774	-1	245	Cl1 (NRPS, coelibactin-like)	? (putative acetylxylan esterase)	SCAB_1631	Product: hypothetical protein	2400.82	5242.36		394.102	851.322
5455637	5455975	1	338			SCAB_48911	Product: hypothetical protein	7882.59	5727.09		392.848	282.362
5520408	5522816	-1	2408			SCAB_49421	Gene: ppk; Product: polyphosphate kinase	42212.4	18275.7		391.793	167.806
7534586	7535911	1	1325			SCAB_68081	Product: hypothetical protein; Note: coiled coil region and MQQGG repeats and degenerate repeat regions	18244.7	24255.8		391	514.249
3844936	3845697	-1	761			SCAB_34071	Product: hypothetical protein	6166.52	5648.95		390.97	354.314
2146702	2147352	-1	650			SCAB_19001	Product: hypothetical protein; Note: TTA-Leu codon(s) 50 may indicate regulation by BldA	23240.2	18977.3		389.331	314.507
4150929	4151537	-1	608			SCAB_36771	Gene: rpsE; Product: 30S ribosomal protein S5	16180.2	25351.1		388.245	601.779
6672015	6673415	1	1400			SCAB_59931	Product: cell division trigger factor	24186.2	39907.5		387.67	632.8
2246950	2247129	1	179			SCAB_19781	Product: hypothetical protein	1526.65	1940.48		386.875	486.473
7436326	7436604	1	278			SCAB_67191	Product: hypothetical protein	2558.57	3171.02		386.753	474.189
6600157	6600570	-1	413			SCAB_59341	Product: hypothetical protein	2594.27	2399.03		385.838	352.973
8126155	8126901	1	746			SCAB_73481	Gene: pcrA; Product: 20S proteasome subunit alpha	12680.5	15248		384.503	457.398
3855843	3857408	-1	1565			SCAB_34181	Product: mulitcopper oxidase	54978	66966.6		382.532	460.95
8361114	8361386	1	272			SCAB_75641	Gene: hisE; Product: phosphoribosyl-ATP pyrophosphatase	2882.49	5279.25		382.21	692.506
6323031	6323429	1	398			SCAB_56741	Product: hypothetical protein	10859.8	10451.2		380.839	362.578
3191158	3193245	1	2087			SCAB_27981	Gene: pep1A; Product: alpha-amylase	45844.3	19786.3		379.939	162.222
4155618	4156451	-1	833			SCAB_36881	Gene: rpsC; Product: 30S ribosomal protein S3	14439	17323		379.584	450.518
3592475	3593227	-1	752			SCAB_31681	Product: GntR family transcriptional regulator	4261.11	5460.29		379.244	480.761
195491	195856	-1	365			SCAB_1751	Product: hypothetical protein	7832.3	8230.83		378.895	393.904
3894529	3894894	-1	365			SCAB_34481	Product: hypothetical protein	5692.91	4813.75		376.739	315.143
2761824	2763374	-1	1550			SCAB_24441	Gene: hrdB; Product: major vegetative sigma factor HrdB	47924.9	49463.3		375.746	383.649
2247878	2248513	1	635			SCAB_19801	Gene: cysC; Product: adenylylsulfate kinase	6508.23	8922.86		375.201	508.888
4609398	4609832	-1	434			SCAB_40851	Product: hypothetical protein	16585.3	26075.7		371.295	577.497
471250	471708	1	458			SCAB_4121	Product: hypothetical protein	6350.95	8341.63		368.731	479.114
8183455	8183838	1	383			SCAB_73981	Gene: rplT; Product: 50S ribosomal protein L20	10846.8	13636.2		367.168	456.641
8122728	8124239	1	1511			SCAB_73451	Product: proteasome component	32682.5	34238.5		366.305	379.63
3101454	3101696	-1	242			SCAB_27211	Product: hypothetical protein	2674.04	3738.09		365.619	505.625
6597321	6599030	1	1709			SCAB_59311	Product: ABC transporter ATP-binding protein	52766.6	63783.1		364.072	435.362
7454072	7454683	1	611			SCAB_67341	Gene: ctaE; Product: cytochrome C oxidase subunit III	5121.88	5198.8		361.342	362.835
5848785	5848991	-1	206			SCAB_52651	Product: hypothetical protein	1724.89	2098.97		360.176	433.588
3884096	3884557	-1	461			SCAB_34411	Product: methionine sulfoxide reductase	6508.13	6169.15		358.836	336.498
5173020	5173466	1	446			SCAB_46131	Gene: rplI; Product: 50S ribosomal protein L9	5762.58	11066.2		358.73	681.499
6342505	6342921	1	416			SCAB_56941	Product: heat shock protein	4442.63	4448.3		358.184	354.795
4198907	4199791	-1	884			SCAB_37251	Gene: nusG; Product: transcription antitermination protein	15037.7	35922.1		357.164	844.047
6312123	6314138	-1	2015	btm Cl20 (bottromycin)		SCAB_56651	btmG Product: hypothetical protein	78909	66395		355.748	296.121
931218	931853	-1	635			SCAB_8281	Product: hypothetical protein	8489.84	10103.8		354.312	417.147
565446	566243	-1	797			SCAB_4981	Product: hypothetical protein; Note: no significant db matches	44244.4	56297		354.014	445.619
4251967	4253349	-1	1382			SCAB_37811	Product: hypothetical protein	17358.7	33781.3		352.134	677.93
3122057	3123868	-1	1811			SCAB_27411	Product: peptide ABC transporter	22184.1	14185.6		350.051	221.438
1403302	1404648	-1	1346			SCAB_12461	Product: monooxygenase	34162	10374		349.661	105.044
6315426	6316682	-1	1256	btm Cl20 (bottromycin)		SCAB_56671	btmE Product: hypothetical protein; Note: missing stop codon around codon 364?	46203.9	28011.2		347.458	208.388
8223491	8224153	-1	662			SCAB_74341	Product: acyltransferase	11291.4	10348.8		347.347	314.937
5132292	5134337	-1	2045			SCAB_45761	Gene: gyrB; Product: DNA gyrase subunit B	30978.7	29334.6		346.768	324.842
9601329	9602138	1	809			SCAB_85871	Product: hypothetical protein	62485	77538.1		346.177	424.966
7762832	7764088	1	1256			SCAB_70071	Product: aminotransferase	39597.8	53954.7		346.145	466.589
6295188	6295505	1	317			SCAB_56481	Gene: clpS; Product: ATP-dependent Clp protease adaptor protein	6021.86	5460.59		345.709	310.125
327145	328149	1	1004			SCAB_3021	Product: hydrolytic protein	82418.1	38692.4		345.701	160.554
6232847	6234229	1	1382			SCAB_55871	Product: nitrate extrusion protein	12837.3	1489.65		344.238	39.5175
5696545	5697147	1	602			SCAB_51211	Product: transcriptional modulator/regulator	13216.3	11195.4		344.06	288.324
2252127	2252939	1	812			SCAB_19851	Product: ABC transporter ATP-binding protein	6822.13	6930.12		343.958	345.656
3193242	3194942	1	1700			SCAB_27991	Gene: treSA; Product: alpha-amylase	30690.7	14806.6		343.209	163.804
7456640	7458280	1	1640			SCAB_67371	Gene: qcrB; Product: cytochrome subunit beta	25048.5	25788.6		342.737	349.08
7130547	7131287	1	740			SCAB_64361	Product: hypothetical protein	36136.4	24017.8		342.258	225.04
2335353	2335931	1	578			SCAB_20611	Product: carbonic anhydrase	4217.26	1131.87		340.846	90.4986
8439128	8439544	1	416			SCAB_76291	Product: hypothetical protein	8548.51	10293.1		338.736	403.492
7532703	7533422	1	719			SCAB_68051	Product: hypothetical protein	9571.9	15067.1		337.183	525.065
1470424	1471017	1	593			SCAB_13111	Product: IPP isomerase	12608.3	16148.8		337.052	427.068
6053885	6055273	1	1388			SCAB_54481	Product: oxidoreductase	13338.7	24752		336.193	617.166
5142204	5142341	1	137			SCAB_45841	Gene: rpmH; Product: 50S ribosomal protein L34	895.186	1390.36		335.317	515.212
2872586	2872879	1	293			SCAB_25271	Gene: bldB; Product: hypothetical protein	2434.37	3504.12		334.894	476.889
6075630	6076028	-1	398			SCAB_54681	Product: hypothetical protein	4617.35	8422.33		334.666	603.905
7910812	7911759	1	947			SCAB_71541	Product: hypothetical protein	12781.9	9543.76		334.546	247.114
1160005	1160604	1	599			SCAB_10241	Product: hypothetical protein	5833.15	8337.46		332.766	470.529
3864803	3866065	-1	1262			SCAB_34241	Product: glycosyltransferase	26906.1	12870.2		332.205	157.202
6160458	6161207	1	749			SCAB_55341	Product: two-component system response regulator	19279.8	19066.5		331.396	324.215
7449965	7451704	1	1739			SCAB_67301	Gene: ctaD1; Product: cytochrome C oxidase subunit I	21448.4	19691.8		327.968	297.879
1390569	1390820	-1	251			SCAB_12321	Product: hypothetical protein; Note: no db matches	11028.6	8601.39		327.779	252.899
6487099	6488529	1	1430			SCAB_58251	Product: tripeptidyl aminopeptidase	11524.5	8077.56		324.844	225.242
7392859	7393467	-1	608			SCAB_66781	Product: regulatory protein	7136.38	3783.42		324.822	170.361
6641151	6642923	1	1772			SCAB_59671	Product: hydrolase	22173.8	11042.8		323.712	159.483
9105820	9106905	1	1085			SCAB_82071	Product: hypothetical protein; Note: no significant db matches	10711.3	12115.9		323.092	361.54
8132487	8133464	1	977			SCAB_73541	Product: hypothetical protein	15287.8	22469.4		322.894	469.486
4559632	4561080	1	1448			SCAB_40551	Product: cysteinyl-tRNA synthetase	10617.9	11261.2		322.701	338.579
5063740	5064711	1	971			SCAB_45151	Product: hypothetical protein	9651.48	6317.83		322.612	208.916
5541615	5541902	1	287			SCAB_49641	Product: hypothetical protein	4224.56	4073.48		322.341	307.48
8183139	8183333	1	194			SCAB_73971	Gene: rpmI; Product: 50S ribosomal protein L35	2678.41	3183.82		319.779	376.044
3764351	3766219	1	1868			SCAB_33361	Product: hypothetical protein	12999.9	9821.63		316.936	236.883
5697150	5697923	1	773			SCAB_51221	Product: GntR family transcriptional regulator	10937.2	10040.2		314.951	286.019
6158418	6159245	1	827			SCAB_55321	Product: hypothetical protein	8407.81	5045.63		314.38	186.64
3181923	3184004	1	2081			SCAB_27921	Product: neutral zinc metalloprotease	21062.6	8016.59		312.981	117.845
4748811	4749833	-1	1022			SCAB_42161	Gene: fba; Product: fructose 1.6-bisphosphate aldolase	11790.5	16183		311.978	423.612
3219589	3221499	1	1910			SCAB_28181	Product: AfsR family transcriptional regulator	35624.6	32730.9		310.821	282.511
3468461	3468625	-1	164			SCAB_30551	Product: hypothetical protein	1340.5	1521.03		309.552	347.474
488424	488990	1	566			SCAB_4281	Product: hypothetical protein; Note: no significant db matches	9655.58	10548.9		308.917	333.878
1819096	1819239	1	143			SCAB_16221	Product: hypothetical protein	1097.16	1115.34		308.567	310.317
5129655	5132249	-1	2594			SCAB_45751	Gene: gyrA; Product: DNA gyrase subunit A	17040.3	19853.5		308.062	355.071
1912237	1913073	1	836			SCAB_16961	Product: oxidoreductase	12619.5	27654.4		307.404	666.421
3462380	3465400	-1	3020			SCAB_30501	Product: hypothetical protein	31265.5	23857.9		307.058	231.795
5162056	5163138	-1	1082			SCAB_46011	Gene: ino1; Product: 1L-myo-inositol-1-phosphate synthase	7116.38	6613.7		305.466	280.845
4473727	4474215	1	488			SCAB_39831	Gene: ppa; Product: diphosphate phosphohydrolase	5280.62	6290.09		305.318	359.783
3045871	3046284	1	413			SCAB_26751	Product: hypothetical protein	10139.3	12952.8		304.994	385.448
3667656	3668357	1	701			SCAB_32392	Product: hypothetical protein; Note: no significant db matches; TTA-Leu codon(s) 185 may indicate regulation by BldA	16133.6	13697.4		304.614	255.843
7626710	7627498	-1	788			SCAB_68871	Product: hypothetical protein	8770.65	13690.4		302.997	467.886
3809995	3810207	-1	212			SCAB_33751	Product: hypothetical protein	2453.41	2559.42		302.509	312.196
8131965	8132336	1	371			SCAB_73531	Gene: fkbP; Product: peptidyl-prolyl cis-trans isomerase subunit	3073.28	5000.91		302.504	486.962
6123546	6123809	1	263			SCAB_55081	Gene: whiB; Product: sporulation regulatory protein	3364.94	5220.21		300.962	461.892
8510347	8511069	-1	722			SCAB_77021	Product: short chain dehydrogenase/reductase	1702.4	949.902		298.459	164.747
8077069	8077257	-1	188			SCAB_73041	Product: hypothetical protein	2893.48	2002.21		298.149	204.098
6061357	6062238	1	881			SCAB_54531	Product: hypothetical protein	16376.9	25426.6		298.035	457.763
9491625	9491870	1	245			SCAB_84941	Product: hypothetical protein	7876.65	6867.75		297.859	256.922
3391069	3394830	1	3761			SCAB_29781	Product: 2-oxoglutarate dehydrogenase	33578	36602.3		292.995	315.959
3893045	3894313	-1	1268			SCAB_34471	Product: lipoprotein	25750.9	31242		292.613	351.201
9056583	9057158	-1	575			SCAB_81661	Gene: terD; Product: tellurium resistance protein	2004.73	3383.1		290.924	485.686
6376549	6377589	1	1040			SCAB_57271	Product: O-glycosylhydrolase; Note: cluster 0426 with SCAB16431	49408.6	96395.6		290.101	559.914
3950113	3951444	-1	1331			SCAB_35031	Product: N-acylneuraminate cytidylyltransferase	6221.96	3963.61		289.246	182.284
2965359	2966195	-1	836			SCAB_26011	Gene: tsf; Product: elongation factor TS	21122.7	33241.4		288.809	449.633
2816504	2817355	1	851			SCAB_24891	Gene: gluB; Product: glutamate uptake system binding subunit	7071.65	5996.51		288.457	241.978
8649566	8650426	-1	860			SCAB_78261	Product: DNA-binding protein; Note: codon 70 TTA_Leu (rare) indicates regulation by availability of BldA; TTA-Leu codon(s) 70 may indicate regulation by BldA	17654.6	16319.8		288.377	263.715
6599033	6599443	1	410			SCAB_59321	Product: hypothetical protein	6306.89	8828.84		288.273	399.217
5827650	5828567	-1	917			SCAB_52431	Product: hypothetical protein	12912.7	12677.5		288.031	279.753
1362897	1364144	1	1247			SCAB_12111	Product: secondary metabolite regulator	14489	13683.7		284.847	266.131
3046383	3046952	1	569			SCAB_26761	Product: hypothetical protein	3582.71	5100.05		284.481	400.621
7422626	7424014	-1	1388			SCAB_67061	Product: dihydrolipoamide dehydrogenase	28006.8	32954.1		283.449	329.943
4778817	4779476	-1	659			SCAB_42431	Product: hypothetical protein	4240.84	4068.51		283.201	268.779
3271372	3271569	-1	197			SCAB_28691	Product: hypothetical protein	8494.36	4668.18		282.751	153.723
8858118	8858330	1	212			SCAB_79901	Product: hypothetical protein	2140.2	1590.99		282.11	207.466
2990861	2992336	-1	1475			SCAB_26271	Product: hypothetical protein; Note: cluster 0582 with SCAB84991	12856	18307.2		282.104	397.415
3943395	3944465	-1	1070			SCAB_34981	Product: lipoprotein	12569.9	12734.3		281.638	282.261
3919566	3920525	1	959			SCAB_34741	Product: deoxyribose-phosphate aldolase	13311.6	10783.2		281.42	225.522
8152054	8152470	1	416			SCAB_73701	Gene: rarC3; Product: hypothetical protein	3767.46	2881.9		279.231	211.306
6706189	6706443	1	254			SCAB_60161	Gene: rpmA; Product: 50S ribosomal protein L27	2706.31	4024.71		278.515	409.753
1372814	1373896	1	1082			SCAB_12191	Product: hypothetical protein	27254.4	27827.4		276.558	279.345
3956795	3957649	1	854			SCAB_35081	Product: hypothetical protein	22656.9	12907.3		274.527	154.717
7747542	7748660	-1	1118			SCAB_69911	Gene: tal2; Product: transaldolase	9787.14	9171.59		273.862	253.885
1347472	1348746	-1	1274			SCAB_11991	Product: transporter	8907.48	5408.43		273.619	164.354
4281508	4282866	-1	1358			SCAB_38041	Gene: nuoF; Product: NADH dehydrogenase subunit NuoF	23343	24665.6		272.491	284.842
4200598	4201824	1	1226			SCAB_37271	Gene: aspC; Product: aspartate aminotransferase	10395.6	19404.9		272.15	502.559
6913035	6913562	1	527			SCAB_62431	Product: lipoprotein; Note: no significant db matches	6768.41	5875.36		271.977	233.56
7435525	7436298	1	773			SCAB_67181	Product: hypothetical protein; Note: PF04012 may indicate sigma-54-regulator function	5537.04	6765.87		271.92	328.704
2854772	2855434	-1	662			SCAB_25171	Product: aminotransferase	8146.13	8346.09		271.69	275.374
4558760	4559626	1	866			SCAB_40541	Product: SAM-dependent methyltransferase	16120.4	20919.1		271.572	348.632
564953	565312	1	359			SCAB_4971	Product: hypothetical protein	16450.4	25691.1		271.539	419.522
6649053	6649271	-1	218			SCAB_59721	Product: hypothetical protein	2403.43	2670.71		270.282	297.118
5559411	5560022	1	611			SCAB_49851	Product: hypothetical protein	10015.6	6469.13		270.209	172.658
1407996	1408781	-1	785			SCAB_12491	Product: ABC transporter ATP-binding protein	11944.1	4195.59		270.035	93.8376
693751	693921	-1	170			SCAB_6231	Product: hypothetical protein	681.617	378.208		267.629	146.906
3873505	3874356	-1	851			SCAB_34301	Product: hypothetical protein	9488.1	9185.87		267.296	256.006
9496260	9497402	-1	1142			SCAB_84981	Product: hypothetical protein; Note: codon 110 TTA-Leu (bldA); homologs in S. coelicolor and S. avermitilis also have TTA; TTA-Leu codon(s) 110 may indicate regulation by BldA	17062.3	33921.1		266.508	524.155
3304339	3304827	-1	488			SCAB_28991	Product: regulatory protein	2838.04	4411.72		266.43	409.722
6503349	6503624	-1	275			SCAB_58421	Product: hypothetical protein	2515.27	2440.24		266.324	255.609
2822875	2824002	-1	1127			SCAB_24951	Gene: recA; Product: DNA recombinase A	9614.63	5812.84		265.346	158.703
8322703	8323296	1	593			SCAB_75271	Product: guanylate kinase	7011	8813.05		265.306	329.922
9478135	9479628	1	1493			SCAB_84841	Gene: fadD4; Product: fatty-acid CoA ligase FadD4	16560.4	19523.2		263.92	307.8
7951752	7952405	1	653			SCAB_71871	Product: ScpB-like chromosome partitioning protein	4833.11	10761.8		263.602	580.661
2252926	2253828	1	902			SCAB_19861	Product: ABC transporter	6934.82	8532.37		262.719	319.774
7758314	7759048	1	734			SCAB_70021	Product: ArsR family transcriptional regulator	2670.56	3423.78		261.571	331.749
8613910	8614980	-1	1070			SCAB_77951	Product: hypothetical protein	4018.32	5556.37		260.837	356.806
1188491	1189192	1	701			SCAB_10531	Product: hypothetical protein	4320.09	5158.83		260.085	307.25
6237510	6238295	1	785			SCAB_55911	Product: hypothetical protein	2732.16	3118.17		259.954	293.5
7726425	7727318	1	893			SCAB_69721	Gene: tpiA; Product: triosephosphate isomerase	7166.37	6777.99		259.743	243.032
5583039	5584442	1	1403			SCAB_50111	Gene: cysS1; Product: cysteine--tRNA ligase	13789.2	16654.2		259.574	310.143
1451494	1452564	-1	1070			SCAB_12931	Product: hypothetical protein	8808.01	6589.53		258.263	191.142
7913130	7913912	-1	782			SCAB_71571	Product: sporulation protein	9120.19	11844.6		257.5	330.834
9177782	9178819	1	1037			SCAB_82761	Product: bifunctional protein (ATP/GTP-binding protein/MutT-like)	9111.28	6400.08		257.421	178.882
7691812	7692777	1	965			SCAB_69461	Product: export protein	9326.91	9810.2		255.264	265.611
4283723	4285063	-1	1340			SCAB_38061	Gene: nuoD; Product: NADH dehydrogenase subunit NuoD	7345.36	7549.28		252.61	256.839
5103919	5105454	1	1535			SCAB_45491	Product: protein phosphatase	21169.6	25047.9		252.227	295.235
5308442	5308966	-1	524			SCAB_47331	Product: hypothetical protein	8017.41	6035.59		252.213	187.832
3978641	3979132	1	491			SCAB_35281	Product: succinate dehydrogenase membrane subunit	20896.9	20498.1		252.203	244.737
3834861	3835769	-1	908			SCAB_33981	Product: hypothetical protein; Note: cluster 0630 with SCAB89921	3700.11	1326.26		252.143	89.4087
5614883	5615827	-1	944			SCAB_50391	Product: glycosyl transferase family protein	38943.9	3878.45		251.911	24.819
3513208	3513435	1	227			SCAB_30941	Product: hypothetical protein	2557.27	5832.34		251.781	568.076
7396635	7396955	1	320			SCAB_66821	Product: hypothetical protein	3978.03	3287.81		249.792	204.237
6153653	6154339	1	686			SCAB_55281	Product: two-component system response regulator	17452.9	24064.6		249.485	340.309
5146081	5147076	1	995			SCAB_45891	Gene: parA; Product: chromosome partitioning protein	10123.3	9381.98		249.426	228.681
4285800	4286354	-1	554			SCAB_38081	Gene: nuoB; Product: NADH dehydrogenase subunit NuoB	2912.85	3475.11		249.416	294.369
7910222	7910653	1	431			SCAB_71521	Product: hypothetical protein	4790.34	3527.29		249.409	181.679
4261468	4261689	1	221			SCAB_37881	Product: ferredoxin	1571.57	950.568		248.774	148.858
6028467	6029255	1	788			SCAB_54291	Product: ABC transporter ATP-binding protein	2903.93	4369.02		248.641	370.074
271505	271903	1	398			SCAB_2511	Product: hypothetical protein; Note: no db matches	3237.4	3128.32		248.594	237.642
8016942	8017274	1	332			SCAB_72471	Product: hypothetical protein	6440.99	6698.5		248.02	255.17
4729039	4729239	-1	200			SCAB_41951	Product: hypothetical protein	999.915	614.637		247.992	150.803
7455588	7456643	1	1055			SCAB_67361	Gene: qcrA; Product: Ubiquinol-cytochrome C reductase iron-sulfur subunit	6572.88	5881.27		247.191	218.809
8414413	8414808	1	395			SCAB_76121	Product: hypothetical protein	2750.91	2451.26		246.779	217.54
8386296	8386490	-1	194			SCAB_75901	Product: hypothetical protein	5158.22	2284.1		246.339	107.911
8136978	8137262	1	284			SCAB_73591	Gene: tatA; Product: protein-translocation system component	5505.19	6205.87		244.316	272.458
6435842	6437065	-1	1223			SCAB_57831	Gene: adpA; Product: A-factor-responsive transcriptional activator	6821.3	9084.97		243.943	321.413
7748703	7750790	-1	2087			SCAB_69921	Gene: tktA; Product: transketolase	27560.2	24049.6		243.9	210.55
2555780	2558137	-1	2357			SCAB_22601	Product: AfsR family transcriptional regulator	29794.3	38874.4		243.733	314.603
5102413	5103255	1	842			SCAB_45471	Product: hypothetical protein	24182.6	28741.3		242.762	285.432
8263607	8264179	1	572			SCAB_74731	Product: hypothetical protein	3786.96	2048.82		242.365	129.718
9160674	9162176	1	1502			SCAB_82591	Product: hypothetical protein	31971.8	44912.6		241.392	335.46
3535417	3536076	-1	659			SCAB_31151	Product: sigma factor	6804.55	8275.41		241.024	289.979
1298805	1299812	-1	1007			SCAB_11521	Product: lipoprotein	12587	9672.42		241.009	183.217
5546342	5547631	1	1289			SCAB_49721	Product: hypothetical protein	12570.1	10163		240.831	192.626
4275868	4276167	-1	299			SCAB_37991	Gene: nuoK; Product: NADH dehydrogenase subunit NuoK	3314.6	2943.54		240.758	211.513
5356945	5357625	1	680			SCAB_47801	Gene: purQ; Product: phosphoribosyl formylglycinamidine synthase I	5646.03	5925.76		240.267	249.466
5143088	5144353	1	1265			SCAB_45861	Product: hypothetical protein	6126.48	6509.92		239.792	252.067
4388521	4389399	1	878			SCAB_39111	Product: phosphoserine phosphatase	9001.38	7301.93		239.31	192.046
3282193	3282741	-1	548			SCAB_28801	Gene: atpF; Product: ATP synthase subunit beta	4828.79	5997.17		239.083	293.747
8311347	8311847	-1	500			SCAB_75171	Gene: bldD; Product: morphogenesis/antibiotic production regulator BldD	2192.77	2102.68		238.905	226.633
7237003	7237845	-1	842			SCAB_65491	Product: hypothetical protein	5859.55	6643		238.429	267.41
7442091	7443275	-1	1184			SCAB_67231	Gene: nadA; Product: quinolinate synthetase	9530.95	11338.2		238.025	280.122
9657519	9657821	1	302			SCAB_86451	Product: ArsR family transcriptional regulator	7258.84	5631.33		237.87	182.558
7337948	7338178	1	230			SCAB_66301	Product: hypothetical protein	1763.17	1987.13		237.744	265.068
5188057	5188269	1	212			SCAB_46291	Product: hypothetical protein	1130.09	1466.09		237.474	304.776
6086073	6086987	-1	914			SCAB_54751	Product: SigL-like sigma factor	10541.9	9800.63		236.961	217.936
2973566	2973838	-1	272			SCAB_26091	Product: hypothetical protein	1732.5	1918.71		236.623	259.244
7900222	7902735	1	2513			SCAB_71431	Product: ABC transporter ATP-binding protein	14744.8	12850.4		236.503	203.906
3160032	3160244	-1	212			SCAB_27751	Gene: cabB; Product: calcium-binding protein	1439.06	1926.57		235.631	312.073
6226042	6228195	1	2153			SCAB_55811	Product: bi-functional transferase/deacetylase	15101.1	16830.8		233.981	257.984
9253025	9254746	-1	1721			SCAB_83381	Gene: treSB; Product: alpha-amylase	37073.8	19263.1		232.63	119.575
3021451	3021684	1	233			SCAB_26511	Product: transcriptional regulator	2177.19	2072.5		232.45	218.9
1428109	1428480	-1	371			SCAB_12721	Product: hypothetical protein	10191.2	12534.7		232.19	282.518
994262	994552	1	290			SCAB_8791	Product: hypothetical protein	8682.63	10179.3		231.457	268.443
2861222	2862928	-1	1706			SCAB_25181	Product: lactamase-b family hydrolase	35658.8	26905.6		231.377	172.708
1571401	1571916	1	515			SCAB_14081	Product: DNA-binding protein	5073.64	4199.17		230.852	189.015
5885171	5885929	-1	758			SCAB_52991	Product: hypothetical protein	8735.56	7996.61		230.53	208.766
1383660	1387679	-1	4019			SCAB_12291	Product: hypothetical protein	171815	97164.1		230.186	128.778
7746013	7747536	-1	1523			SCAB_69901	Gene: zwf; Product: glucose-6-phosphate 1-dehydrogenase	4400.08	4247.76		229.603	219.277
6029252	6031831	1	2579			SCAB_54301	Product: ABC transporter	33013.4	58772.7		229.493	404.177
5621850	5622500	-1	650			SCAB_50461	Product: hypothetical protein	2989.29	1924.49		229.363	146.079
3503125	3503874	-1	749			SCAB_30861	Product: hypothetical protein	4463.62	4027.5		228.38	203.857
169244	171043	-1	1799	Cl1 (NRPS, coelibactin-like)	Carbamoyl transferase (CmcH-like)	SCAB_1511	Product: carbamoyltransferase	36777.7	84012.1		228.145	515.568
9544882	9545955	1	1073	Cl34 (Scabichelin)	ABCtrans (import)	SCAB_85451	Product: siderophore-binding lipoprotein (transporter associated); Note: maybe siderophore transporter	16877.2	16877		228.051	225.602
2976117	2977247	-1	1130			SCAB_26131	Product: signal peptidase	14208.1	16717		226.552	263.698
3351506	3352075	1	569			SCAB_29411	Product: hypothetical protein	2690.9	1413.71		226.044	117.483
2977240	2977968	-1	728			SCAB_26141	Product: signal peptidase	6386.32	5743.68		225.352	200.502
6275485	6275871	1	386			SCAB_56281	Product: prophage maintenance system killer protein	1792.79	1390.56		222.836	170.988
6718699	6718866	1	167			SCAB_60271	Product: hypothetical protein	2534.47	4056.12		222.779	352.708
8150016	8151653	1	1637			SCAB_73681	Gene: rarA3; Product: hypothetical protein	14801.6	10912.9		222.483	162.272
6848386	6850107	1	1721			SCAB_61851	Gene: leuA; Product: 2-isopropylmalate synthase	44811.5	47641.4		222.439	233.95
6325437	6325766	1	329			SCAB_56771	Product: hypothetical protein	2919.95	3108.33		222.386	234.195
5695114	5695473	-1	359			SCAB_51181	Product: hypothetical protein	1724.52	1913.14		221.802	243.423
3396166	3397152	1	986			SCAB_29811	Product: hypothetical protein	8107.48	7138.38		219.39	191.094
7127231	7127710	1	479			SCAB_64321	Product: reductase	2888.89	3373.18		218.064	251.889
1378267	1378839	1	572			SCAB_12241	Product: hypothetical protein; Note: no significant db matches; TTA-Leu codon(s) 8 may indicate regulation by BldA	1942.14	5190.27		218.055	576.492
6648392	6649045	1	653			SCAB_59711	Product: hypothetical protein	10180.2	8590.2		217.593	181.639
3836071	3837225	1	1154			SCAB_33991	Product: aminotransferase	6100.93	9846.31		217.391	347.086
5543464	5543901	1	437			SCAB_49681	Product: metal-ion-uptake regulator	1859.35	1994.3		216.809	230.051
1410185	1411090	-1	905			SCAB_12511	Product: hypothetical protein	54682.5	20526.8		216.287	80.3194
3754939	3755133	-1	194			SCAB_33301	Product: hypothetical protein	1621.97	1213.11		216.284	160.029
3752446	3754908	-1	2462			SCAB_33291	Product: hypothetical protein	55275.4	38461.5		216.111	148.761
1374127	1376346	1	2219			SCAB_12211	Gene: idh; Product: NADP(+)-dependent isocitrate dehydrogenase	18861.8	17124.2		216.056	194.049
5577286	5578551	1	1265			SCAB_50041	Gene: phoR; Product: phosphate two component system sensor kinase	8825.98	7289.54		214.49	175.252
5254025	5254615	-1	590			SCAB_46821	Product: hypothetical protein	5037.24	6096.11		213.158	255.2
2888857	2889366	-1	509			SCAB_25381	Product: hypothetical protein	3617.11	4053.79		212.051	235.102
8649332	8649556	-1	224			SCAB_78251	Product: hypothetical protein	424.371	225.08		211.938	111.203
3755527	3756360	-1	833			SCAB_33311	Product: hypothetical protein	3703.46	3602.43		211.703	203.72
5362415	5363941	1	1526			SCAB_47851	Gene: purF; Product: amidophosphoribosyltransferase	10553.4	12943.3		209.484	254.167
6626381	6626617	1	236			SCAB_59562	Product: hypothetical protein	792.722	832.435		209.355	217.485
5781754	5782005	1	251			SCAB_51971	Product: hypothetical protein	728.848	495.162		208.497	140.129
1931876	1932301	-1	425			SCAB_17101	Product: ATP/GTP-binding protein	6732.32	7698.91		208.229	235.572
4693610	4694890	-1	1280			SCAB_41651	Gene: lysC; Product: aspartate kinase	22300	25220.3		207.003	231.6
4487426	4488262	-1	836			SCAB_39941	Product: hypothetical protein	3896.54	5514.1		206.799	289.509
2291242	2291904	1	662			SCAB_20181	Product: esterase	2112.81	2903.55		206.695	281.007
7370692	7371612	1	920			SCAB_66601	Gene: malG; Product: maltose transporter	7807.2	7730.19		206.51	202.28
7539800	7540690	1	890			SCAB_68111	Product: DNA-binding protein	6010.76	4361.6		206.403	148.167
2975261	2976151	-1	890			SCAB_26121	Product: signal peptidase; Note: cluster 0579 with SCAB26131	3216.33	3066.45		206.324	194.6
2725610	2725774	1	164			SCAB_24091	Product: hypothetical protein	1588.13	1583.9		205.943	203.191
7501565	7502443	1	878			SCAB_67791	Gene: metF; Product: 5.10-methylenetetrahydrofolate reductase	1725.79	1789.84		205.876	211.227
482697	483548	1	851			SCAB_4211	Product: regulator	2843.14	2706.84		205.516	193.566
5053654	5054148	-1	494			SCAB_45051	Product: hypothetical protein	6331.37	7058.4		205.486	226.625
2714326	2715084	-1	758			SCAB_23971	Product: hypothetical protein	2630.96	3957.51		204.742	304.672
7462534	7462773	1	239			SCAB_67421	Product: hypothetical protein	8785.34	7964.36		204.558	183.454
8013666	8015189	-1	1523			SCAB_72441	Product: hypothetical protein	14007	5293.58		203.89	76.2286
3978303	3978635	1	332			SCAB_35271	Product: succinate dehydrogenase membrane subunit	4616.95	3884.36		202.882	168.859
4140391	4140918	-1	527			SCAB_36621	Gene: rpsI; Product: 30S ribosomal protein S9	3945.29	7732.43		202.447	392.524
2785589	2788486	-1	2897			SCAB_24631	Gene: nrdJ; Product: vitamin B12-dependent ribonucleotide reductase	30240.6	36589.4		201.272	240.916
4151577	4151960	-1	383			SCAB_36781	Gene: rplR; Product: 50S ribosomal protein L18	1465.81	1977.26		201.235	268.54
5311513	5311809	-1	296			SCAB_47371	Product: hypothetical protein	3139.14	3597.73		200.657	227.504
6504759	6505268	-1	509			SCAB_58451	Product: hypothetical protein	5474.25	2662.09		200.578	96.4937
2789747	2790523	1	776			SCAB_24651	Gene: lexA; Product: SOS repressor LexA	3166.97	3808.88		199.858	237.789
1262031	1262993	1	962			SCAB_11241	Product: hypothetical protein	7109.28	7339.16		197.845	202.052
9589152	9589829	-1	677			SCAB_85721	Product: hypothetical protein	14570.9	13217.1		197.461	177.194
142512	144437	-1	1925	Cl1 (NRPS, coelibactin-like)	AfsR reg	SCAB_1371	Product: AfsR family transcriptional regulator; Note: many more streptomycete homologs	23298.7	28935.8		196.234	241.098
7433218	7433430	1	212			SCAB_67151	Product: hypothetical protein	819.977	1298.11		195.344	305.935
5103266	5103790	1	524			SCAB_45481	Product: hypothetical protein	4069.55	4016.52		193.9	189.32
8152451	8153074	1	623			SCAB_73711	Gene: rarD3; Product: hypothetical protein	7210.22	7276.02		192.865	192.538
833998	834495	-1	497			SCAB_7421	Product: ABC transporter	7643.23	11907.8		192.441	296.598
4066438	4066980	-1	542			SCAB_36001	Product: hypothetical protein	3660.38	2332.21		192.38	121.261
3294908	3297049	-1	2141			SCAB_28931	Gene: rho; Product: hypothetical protein	28287.7	37545.7		191.563	251.531
7365766	7366614	-1	848			SCAB_66561	Product: hypothetical protein	7209.25	9829.24		191.54	258.349
2756217	2756750	-1	533			SCAB_24381	Product: hypothetical protein	14516.5	16107.9		190.886	209.541
7304451	7305647	1	1196			SCAB_65981	Product: hypothetical protein	6790.94	9993.61		189.927	276.501
3397154	3398206	1	1052			SCAB_29821	Product: regulatory protein	5546.38	4786.09		189.675	161.919
8268320	8268868	1	548			SCAB_74771	Product: hypothetical protein	3310.81	4801.46		189.549	271.944
3040737	3041150	1	413			SCAB_26701	Product: hypothetical protein	1941.58	2270.5		188.22	217.746
3777761	3778762	-1	1001			SCAB_33471	Gene: ispH; Product: 4-hydroxy-3-methylbut-2-enyl diphosphate reductase	14035.3	18525.6		188.108	245.626
6167929	6168597	1	668			SCAB_55401	Product: hydrolase	2814.64	1928.74		187.329	126.991
8651740	8652183	-1	443			SCAB_78291	Product: NLP/P60 family protein	4467.88	13567.5		187.183	562.317
2335943	2337502	1	1559			SCAB_20621	Product: hypothetical protein	10007.8	3235.92		186.918	59.79
4723761	4725032	-1	1271			SCAB_41891	Gene: purA; Product: adenylosuccinate synthase	19677.2	28737.8		185.347	267.789
5245133	5246719	-1	1586			SCAB_46741	Product: hypothetical protein	4813.14	5712.58		184.765	216.941
3423177	3423602	1	425			SCAB_30091	Gene: prs; Product: anti-sigma factor	1990.13	2213.02		184.099	202.522
182771	183649	-1	878	Cl1 (NRPS, coelibactin-like)	monooxigenase (AurF- like, synthesis of nitroarenes)	SCAB_1641	Product: hypothetical protein	7797.75	18437.2		184.068	430.548
3227703	3229133	1	1430			SCAB_28241	Gene: pyk2; Product: pyruvate kinase; Note: cluster 0606 with SCAB68861	15538	11544.8		184.015	135.257
4387979	4388266	-1	287			SCAB_39101	Product: redoxin	1420.3	1733.93		183.844	222.033
2334873	2335271	1	398			SCAB_20601	Product: hypothetical protein; Note: delete: correlation score 51.1	8655.6	3201.14		183.825	67.2558
4017609	4018622	-1	1013			SCAB_35601	Gene: trpS2; Product: tryptophanyl-tRNA synthetase	4053.11	4852.26		182.939	216.66
5500483	5500791	-1	308			SCAB_49251	Product: hypothetical protein	2413.19	3029.41		182.888	227.127
3046933	3047514	1	581			SCAB_26771	Product: hypothetical protein	3750.2	5509.67		182.706	265.546
9732600	9733004	1	404			SCAB_87101	Product: hypothetical protein	1428.86	835.65		182.456	105.562
7911890	7912396	-1	506			SCAB_71551	Product: hypothetical protein	4488.2	10556.4		181.432	422.159
7454782	7455591	1	809			SCAB_67351	Gene: qcrC; Product: cytochrome C heme-binding subunit	5833.7	6346.13		181.337	195.15
8118348	8119259	1	911			SCAB_73401	Product: hypothetical protein	1835.58	2170.16		179.948	210.467
6678295	6680925	1	2630			SCAB_59981	Gene: valS; Product: valyl tRNA synthetase	18040.3	52239.9		179.924	515.424
1952444	1952614	1	170			SCAB_17291	Product: hypothetical protein	1075	318.826		179.563	52.6839
3394917	3395099	1	182			SCAB_29791	Product: hypothetical protein	1408.64	1775.49		179.268	223.531
2750649	2750948	1	299			SCAB_24321	Product: hypothetical protein	1837.99	792.319		178.991	76.3319
3085410	3088460	-1	3050			SCAB_27101	Product: membrane associated phophodiesterase	50540.9	31286.9		178.946	109.587
3458934	3459368	1	434			SCAB_30471	Product: hypothetical protein	3281.99	908.75		178.567	48.9132
1427532	1428080	-1	548			SCAB_12711	Product: hypothetical protein	9207.12	12646.6		178.403	242.421
5495049	5496473	-1	1424			SCAB_49211	Product: ATP/GTP-binding protein; Note: cluster 0209 with SCAB22251 and SCAB32831	13350.6	14047.9		177.389	184.651
3839307	3840497	1	1190			SCAB_34021	Product: TelA-like protein	12694.8	6782.93		176.814	93.4595
7720837	7723791	1	2954			SCAB_69691	Product: zinc-binding carboxypeptidase	16152.6	20005.5		175.995	215.638
8291265	8292107	-1	842			SCAB_74981	Gene: ppiB; Product: peptidyl-prolyl cis-trans isomerase	4854.85	5203.16		175.694	186.28
2899397	2899852	1	455			SCAB_25491	Product: hypothetical protein	3232.12	7264.89		175.429	390.087
4711271	4711936	-1	665			SCAB_41771	Product: hypothetical protein	2519.91	2245.92		175.309	154.572
8241682	8241921	1	239			SCAB_74501	Product: hypothetical protein	1064.8	1004.65		174.756	163.116
5148495	5149112	1	617			SCAB_45911	Product: hypothetical protein	1933.81	2432.49		174.698	217.391
6910601	6912718	-1	2117			SCAB_62411	Product: molybdopterin oxidoreductase	17883.5	5683.55		174.317	54.8055
5025982	5028066	-1	2084			SCAB_44821	Product: hypothetical protein	7872.41	6044.07		174.081	132.218
9467138	9468034	1	896			SCAB_84781	Product: ABC transporter permease	14177.5	23153.1		173.727	280.67
5152330	5154096	-1	1766			SCAB_45961	Product: hypothetical protein	8578.35	11060.1		173.439	221.218
6242782	6243063	1	281			SCAB_55941	Gene: hup; Product: DNA-binding protein HU1/hs1	1218.14	2327.13		173.17	327.275
6610585	6611637	-1	1052			SCAB_59421	Product: extracellular transport-associated solute-binding protein	8332.48	5980.71		172.735	122.652
7652443	7653381	1	938			SCAB_69071	Product: hypothetical protein	6161.05	5050		172.287	139.703
3129491	3129868	1	377			SCAB_27481	Gene: gcvH; Product: glycine cleavage H protein	3384.06	2896.2		172.267	145.851
3808763	3809365	-1	602			SCAB_33731	Product: hypothetical protein	16034.2	17425		172.256	185.19
7284937	7285248	1	311			SCAB_65861	Product: hypothetical protein	1272.21	977.006		171.531	130.317
9609202	9609606	-1	404			SCAB_85961	Product: anti-sigma factor antagonist	6438.79	3658.73		170.67	95.9401
9733049	9733900	-1	851			SCAB_87111	Product: sigma factor; Note: many similar	8839.26	6486.32		170.281	123.614
3677336	3678658	1	1322			SCAB_32461	Product: hypothetical protein	13150.3	37848.7		170.255	484.768
5149165	5149497	-1	332			SCAB_45921	Gene: trxA; Product: thioredoxin	2393.52	2610.02		170.236	183.644
5094338	5094667	-1	329			SCAB_45401	Product: hypothetical protein	1863.25	2723.95		170.016	245.887
10008296	10008760	1	464			SCAB_89781	Product: hypothetical protein; Note: no significant db matches	4224.81	9408.35		169.81	374.101
5506335	5507393	1	1058			SCAB_49281	Product: transglycosylase	3979.88	6234.29		169.617	262.848
7033182	7033397	-1	215			SCAB_63461	Product: hypothetical protein; Note: single db match not full length	811.763	544.819		169.224	112.357
5728260	5729141	1	881			SCAB_51501	Product: formyltetrahydrofolate deformylase; Note: cluster 0739 with SCAB7011	5295.07	6095.8		169.041	192.516
2715088	2715486	-1	398			SCAB_23981	Product: hypothetical protein	4034.81	5813.49		168.94	240.805
3480334	3480702	-1	368			SCAB_30701	Product: DNA-binding protein	3074.71	39262.3		167.133	2111.31
5886087	5887304	-1	1217			SCAB_53001	Product: lipoprotein	7904.28	4339.84		166.845	90.6238
8865941	8866354	1	413			SCAB_79991	Product: hypothetical protein	3220.58	6521.95		166.543	333.647
8251528	8252007	1	479			SCAB_74631	Product: hypothetical protein	7572.57	10509.3		166.441	228.512
8265565	8267541	1	1976			SCAB_74751	Gene: thrS; Product: threonine-tRNA synthetase	8420.24	32620.8		166.378	637.653
5122648	5123196	1	548			SCAB_45671	Product: hypothetical protein	11228.8	12030.4		165.802	175.733
3859286	3861760	-1	2474			SCAB_34211	Product: hypothetical protein	10192.3	5876.22		165.687	94.4998
7403453	7404154	-1	701			SCAB_66901	Product: hypothetical protein	3287.12	2444.89		165.314	121.638
8278866	8279618	1	752			SCAB_74861	Product: hypothetical protein	8310	14190.8		165.205	279.091
4886470	4886925	1	455			SCAB_43511	Product: hypothetical protein	11930.9	6691.41		164.851	91.4648
1360443	1361084	1	641			SCAB_12091	Product: gamma-butyrolactone binding protein	2828.48	3071.67		164.721	176.966
5605957	5606928	1	971			SCAB_50311	Product: hypothetical protein	45765.5	69585.4		164.46	247.376
4209717	4210205	1	488			SCAB_37371	Product: hypothetical protein	2834.11	3866.38		163.864	221.151
3068573	3070147	1	1574			SCAB_26961	Product: calcineurin-like phosphoesterase; Note: cluster 0588 with SCAB57891	8657.31	6023.56		163.628	112.628
1503275	1503691	1	416			SCAB_13431	Product: regulator	7198.11	4014.75		163.433	90.1771
7345132	7345962	-1	830			SCAB_66361	Product: ABC transporter	3353.06	16554.6		163.201	797.109
4564760	4565614	-1	854			SCAB_40601	Product: asparaginyl-tRNA synthetase	5225.09	3855.93		162.694	118.775
5738535	5739128	1	593			SCAB_51591	Product: DNA-binding protein	2394.1	2846.36		162.369	190.971
5473204	5474628	-1	1424			SCAB_49071	Product: sporulation-associated protein	5403.29	6171.29		161.506	182.484
9744172	9744459	-1	287			SCAB_87251	Product: hypothetical protein; Note: no db matches	1568.12	1570.23		161.067	159.555
4337777	4339030	-1	1253			SCAB_38671	Product: lipoprotein	8317.54	3420.58		160.94	65.4765
4670739	4671668	1	929			SCAB_41421	Product: hydrolase	3749.69	3797.2		160.871	161.163
8335286	8336329	1	1043			SCAB_75381	Product: ligand-binding protein	4465.03	6237.9		160.58	221.933
8301809	8303572	1	1763			SCAB_75081	Product: hypothetical protein	8056.08	11045.6		160.271	217.389
6300262	6301212	1	950			SCAB_56551	Product: cysteine synthase	13175	18296.5		159.776	219.505
3847237	3847773	-1	536			SCAB_34091	Product: hypothetical protein	1230.1	1415.37		159.605	181.675
4141707	4142588	1	881			SCAB_36641	Product: hypothetical protein	3692.5	5576.56		159.485	238.277
8194122	8194955	-1	833			SCAB_74071	Product: 3-hydroxyacyl-CoA dehydrogenase	2432.71	2666.19		159.355	172.776
5147217	5148170	1	953			SCAB_45901	Gene: parB; Product: chromosome partitioning nuclease	2202.9	2097.83		159.298	150.074
3103197	3103493	-1	296			SCAB_27231	Gene: gatC; Product: Glu-tRNA(Gln) amidotransferase subunit C	1201.03	1208.43		158.79	158.055
910529	910828	1	299			SCAB_8111	Product: hypothetical protein	1576.63	1059.39		158.773	105.541
1161984	1162286	1	302			SCAB_10261	Product: hypothetical protein	1622.48	1601.77		157.888	154.201
1450332	1451492	-1	1160			SCAB_12921	Gene: ispG; Product: 4-hydroxy-3-methylbut-2-en-1-yl diphosphate synthase	2959.36	2570.05		157.625	135.421
7434534	7435163	-1	629			SCAB_67171	Product: hypothetical protein	1243.49	1409.67		157.291	176.398
3266671	3266808	1	137			SCAB_28621	Product: hypothetical protein	735.202	591.566		156.743	124.768
2141365	2145354	-1	3989			SCAB_18981	Product: hypothetical protein	8165.04	5104.56		156.391	96.7228
3243393	3243869	1	476			SCAB_28421	Product: transcriptional regulator	2500.88	2253.58		156.302	139.336
9693933	9694727	-1	794			SCAB_86731	Product: regulatory protein	30720.9	23961.8		155.956	120.338
3574399	3575439	-1	1040			SCAB_31541	Gene: bldKA; Product: BldKA-like ABC transporter	1767.04	1600.85		155.729	139.57
5507627	5508355	1	728			SCAB_49291	Product: hypothetical protein	8219.5	9479.27		155.548	177.464
3218535	3219407	1	872			SCAB_28171	Product: phosphorylase; Note: cluster 0605 with SCAB28111; TTA-Leu codon(s) 258 may indicate regulation by BldA	8265.83	11221.7		155.4	208.708
9754627	9754800	-1	173			SCAB_87421	Product: hypothetical protein	1701.15	745.357		154.993	67.1817
1206888	1209128	-1	2240			SCAB_10721	Gene: plfB; Product: formate acetyltransferase	8124.32	7022.93		154.703	132.296
8120173	8120478	-1	305			SCAB_73421	Product: ferredoxin	1073.5	1520.51		154.575	216.592
3663963	3664715	1	752			SCAB_32371	Product: hypothetical protein	7815.85	9967.4		154.443	194.846
4557384	4558391	-1	1007			SCAB_40531	Product: hypothetical protein	6082.82	5576.19		154.083	139.735
3423599	3424765	1	1166			SCAB_30101	Gene: sig1; Product: sigma factor	12545	9071.72		154.051	110.204
2398602	2398799	1	197			SCAB_21121	Product: hypothetical protein	2389.94	2184.46		153.999	139.249
5039585	5039845	1	260			SCAB_44941	Product: hypothetical protein	1407.56	1748.74		153.727	188.941
2140357	2141295	1	938			SCAB_18971	Product: hypothetical protein	6925.67	7261.51		153.691	159.416
2247126	2247881	1	755			SCAB_19791	Gene: cysH; Product: phosphoadenosine phosphosulfate reductase	9313.21	12227.1		153.245	199.035
6087222	6087590	1	368			SCAB_54761	Product: anti sigma factor antagonist	2455.82	4643.74		152.763	285.763
7438872	7442000	1	3128			SCAB_67221	Product: efflux protein	7224.38	9755.85		152.494	203.72
8436275	8437156	1	881			SCAB_76261	Product: hypothetical protein	3714.82	6782		152.078	274.665
487829	488293	1	464			SCAB_4271	Product: regulatory protein	1696.72	2674.57		152.014	237.053
6041498	6042121	1	623			SCAB_54361	Product: hypothetical protein	25175.7	18989.9		151.946	113.382
9509695	9510150	-1	455			SCAB_85111	Product: hypothetical protein	10334.3	10504.1		150.989	151.824
3809381	3809647	-1	266			SCAB_33741	Product: hypothetical protein	1073.53	1003.78		150.656	139.358
1367574	1369064	1	1490			SCAB_12151	Product: peptide ABC transporter; Note: cluster 0360 with SCAB31431	2913.66	1892.35		150.642	96.7888
4285060	4285803	-1	743			SCAB_38071	Gene: nuoC; Product: NADH dehydrogenase subunit NuoC	8995.05	10446.2		150.4	172.791
4337112	4337678	-1	566			SCAB_38661	Product: redoxin	1595.11	2394.56		148.692	220.821
6302299	6303051	1	752			SCAB_56571	Product: hypothetical protein	1277.35	1811.91		148.635	208.575
5694451	5695032	-1	581			SCAB_51171	Product: hypothetical protein	4371.32	4158.41		148.465	139.719
4230115	4231176	1	1061			SCAB_37571	Product: oxidoreductase	21889.6	27611.6		148.322	185.086
6152496	6153641	1	1145			SCAB_55271	Product: translation initiation factor	17305.3	15530.4		148.209	131.582
4027337	4028626	-1	1289			SCAB_35691	Product: hypothetical protein	19128.6	19356		148.202	148.355
4812166	4812741	-1	575			SCAB_42681	Product: deoxynucleotide triphosphate deaminase	1401.17	1408.4		148.14	147.308
3099924	3101438	-1	1514			SCAB_27201	Gene: gatB; Product: glutamyl tRNA(Gln) amidotransferase subunit B	5846.86	6903.56		147.996	172.869
589041	589631	-1	590			SCAB_5221	Product: hypothetical protein	2539.85	2193.39		147.879	126.337
8137313	8138272	1	959			SCAB_73601	Gene: tatC; Product: protein translocation system component	2748.73	3567.79		147.863	189.865
8301166	8301630	1	464			SCAB_75071	Gene: ruvX; Product: Holliday junction resolvase subunit; Note: expression confirmed 1	1772.43	3183.89		147.767	262.592
3783922	3784647	-1	725			SCAB_33541	Product: hypothetical protein	6899.22	5601.73		147.419	118.411
3450780	3451451	-1	671			SCAB_30381	Gene: sigR; Product: oxidative stress sigma factor	6576.3	8028.31		147.405	178.022
4711929	4712528	-1	599			SCAB_41781	Gene: recR; Product: DNA modification/recombination protein	2088.09	1954.99		147.117	136.263
6806462	6807034	-1	572			SCAB_61481	Product: hypothetical protein; Note: strong matches to receiver domain of two component system response regulator. but no DNA binding domain; cluster 0571 with SCAB25141; TTA-Leu codon(s) 121 may indicate regulation by BldA	1360.78	1368.77		146.556	145.836
9752683	9753246	-1	563			SCAB_87381	Product: hypothetical protein; Note: no significant db matches	3458.85	1053.75		145.624	43.8892
7948913	7950049	1	1136			SCAB_71841	Product: sporulation protein	1801.08	2403.38		145.459	192.019
303574	304683	-1	1109			SCAB_2841	Product: hypothetical protein	3671.82	1617.86		145.109	63.2514
6643078	6644199	1	1121			SCAB_59681	Product: peptidase	5401.65	16900.2		145.09	449.077
3041641	3042216	1	575			SCAB_26721	Product: hypothetical protein	7505.87	10780.7		144.499	205.319
3081526	3082527	-1	1001			SCAB_27061	Gene: ilvC; Product: acetolactate synthase small subunit	2684.79	3308.72		143.689	175.183
8650726	8651133	1	407			SCAB_78271	Product: hypothetical protein	4159.9	4640.28		143.578	158.441
8130907	8131902	1	995			SCAB_73521	Gene: fkbB; Product: peptidyl-prolyl cis-trans isomerase subunit	7021.1	9130.18		143.062	184.042
3382042	3382182	1	140			SCAB_29702	Product: hypothetical protein	276.08	393.459		142.839	201.386
9468031	9470670	1	2639			SCAB_84791	Product: rhamnosidase A	25311	28246.1		142.522	157.343
1819242	1819577	1	335			SCAB_16231	Product: transcriptional regulator	1254.53	979.345		142.498	110.048
3671668	3671802	1	134			SCAB_32421	Product: hypothetical protein; Note: doubtful CDS	458.909	430.75		142.368	132.199
5616099	5617415	1	1316			SCAB_50401	Product: threonine synthase	9362.85	12744.5		142.317	191.641
2815645	2816421	1	776			SCAB_24881	Gene: gluA; Product: glutamate uptake system ATP-binding protein	3795.93	7080.83		141.993	262.03
3762747	3764354	1	1607			SCAB_33351	Product: nucleotide modification protein	5723.53	6319.68		141.954	155.059
5829429	5829758	-1	329			SCAB_52451	Product: hypothetical protein	1841.57	2838.4		141.772	216.168
3651752	3652249	-1	497			SCAB_32231	Product: secondary metabolite protein	2003.37	2007.52		141.743	140.514
3979156	3980913	1	1757			SCAB_35291	Gene: dhsA; Product: succinate dehydrogenase flavoprotein subunit	20865.6	15605.7		141.105	104.402
3242458	3243255	1	797			SCAB_28411	Product: hypothetical protein	1507.43	1108.08		140.755	102.356
8964236	8966020	1	1784			SCAB_80831	Product: hypothetical protein	8345.94	8176.11		140.019	135.699
8514198	8514863	1	665			SCAB_77602	Gene: nec1; Product: virulence factor nec1	4695.94	4691.48		139.981	138.349
6652663	6653448	-1	785			SCAB_59761	Product: ABC transporter ATP-binding protein	4493.67	404.03		139.304	12.3906
570021	570902	-1	881	Cl4 (Terpene)	Methyltransferase	SCAB_5031	Product: methyltransferase	9768.21	7698.44		138.745	108.174
6103593	6104750	1	1157			SCAB_54931	Gene: fadE; Product: acyl-CoA dehydrogenase	6420.65	6312.55		138.55	134.757
7491397	7491648	1	251			SCAB_67671	Product: iron-sulfur binding protein	3063.33	3093.39		138.403	138.262
7579003	7579275	1	272			SCAB_68471	Product: hypothetical protein	2206.94	3568.48		138.141	220.969
4476178	4477155	-1	977			SCAB_39851	Product: hypothetical protein	8608.85	10246.2		138.093	162.595
8284639	8285745	1	1106			SCAB_74921	Gene: secF; Product: protein-export membrane protein	3252.92	3980.09		137.661	166.628
2636437	2636826	-1	389			SCAB_23271	Product: hypothetical protein	4071.21	5556.85		137.575	185.764
1786540	1789743	1	3203			SCAB_16041	Product: hypothetical protein; Note: TTA-Leu codon(s) 150 may indicate regulation by BldA	26705.7	8543.18		137.44	43.4955
4097421	4098923	-1	1502			SCAB_36211	Product: IMP dehydrogenase/ GMP reductase	5702.64	5331.06		137.276	126.955
3951480	3952556	-1	1076			SCAB_35041	Product: hypothetical protein	2200.61	2486.99		137.251	153.448
9105050	9105418	1	368			SCAB_82051	Product: hypothetical protein; Note: no significant db matches	1067.27	1257.7		137.052	159.775
3281381	3282196	-1	815			SCAB_28791	Gene: atpH; Product: ATP synthase subunit delta	3600.96	3986.71		137.026	150.078
3766222	3767121	1	899			SCAB_33371	Product: hypothetical protein	7852.84	8409.51		136.895	145.027
7845529	7846128	-1	599			SCAB_70851	Gene: cobO; Product: cob(I)yrinic acid a.c-diamide adenosyltransferase	2318.64	2335.77		136.813	136.346
3422592	3422852	1	260			SCAB_30081	Product: hypothetical protein	1950.95	2048.01		136.556	141.813
3669043	3671658	1	2615			SCAB_32411	Product: hypothetical protein	14535	12863.1		136.265	119.298
4386906	4387661	-1	755			SCAB_39091	Gene: rex; Product: redox-sensing transcriptional repressor rex	4836.96	8626.77		136.248	240.393
3540561	3541319	-1	758			SCAB_31221	Product: hypothetical protein	4973.33	4346.2		135.982	117.56
5498108	5499427	-1	1319			SCAB_49231	Product: hypothetical protein	7588.27	8634.13		135.848	152.913
4440762	4441097	-1	335			SCAB_39511	Product: Lsr2-like protein	2289.93	2184.12		135.502	127.855
8104216	8105004	-1	788			SCAB_73301	Gene: glpF; Product: glycerol uptake facilitator protein	4470.44	5576.19		135.497	167.199
1446833	1448239	-1	1406			SCAB_12901	Product: aminotransferase	4856.13	3269.01		135.477	90.2215
7404354	7404557	-1	203			SCAB_66911	Product: hypothetical protein	548.571	178.328		135.261	43.499
2984664	2986214	-1	1550			SCAB_26231	Gene: ffh; Product: signal recognition particle protein	2539.91	3022.77		134.96	158.894
6603710	6605059	-1	1349			SCAB_59371	Product: hypothetical protein	33772.3	31333.8		134.798	123.724
6807031	6811206	-1	4175			SCAB_61491	Product: sensor kinase	16719.1	14397.6		134.673	114.73
5589109	5590245	-1	1136			SCAB_50161	Gene: msiK; Product: maltose/cellubiose ABC transporter ATP-binding protein	3663.25	3533.71		134.636	128.482
155418	156881	-1	1463	Cl1 (NRPS, coelibactin-like)	MFS trans	SCAB_1451	Product: transporter	18678.6	9392.74		134.417	66.8678
5149539	5150510	-1	971			SCAB_45931	Gene: trxB; Product: thioredoxin reductase	7188.7	9176.63		134.064	169.302
6429631	6430995	-1	1364			SCAB_57751	Product: cellobiose-binding (transporter associated)	5195.58	3509.61		133.942	89.5078
3875203	3875703	1	500			SCAB_34321	Product: transcription elongation factor	1284.26	2516.82		133.895	259.587
3456641	3456964	1	323			SCAB_30441	Product: molecular chaperone	1813.57	1895.89		133.595	138.162
9546026	9546235	-1	209	Cl34 (Scabichelin)	MbtH-like prot	SCAB_85461	Product: hypothetical protein	1345.62	944.124		133.438	92.6197
2622203	2623426	-1	1223			SCAB_23151	Gene: arcA2; Product: arginine deiminase	7259.44	4963.11		133.199	90.0881
1831074	1832138	1	1064			SCAB_16351	Product: hypothetical protein; Note: no significant db matches	21547.8	24847		132.801	151.492
9141467	9142144	-1	677			SCAB_82381	Gene: ung; Product: uracil DNA glycosylase	2708.81	5024.12		132.393	242.921
6319368	6320207	1	839	btm Cl20 (bottromycin)		SCAB_56701	btmB Product: hypothetical protein	720.577	586.045		132.273	106.424
2381873	2382964	-1	1091			SCAB_21021	Product: solute-binding protein	11438.5	14412.9		132.143	164.719
2237094	2238137	1	1043			SCAB_19711	Product: hypothetical protein	2701.18	2898.86		131.968	140.106
484642	485556	-1	914			SCAB_4241	Product: hypothetical protein	12637.9	10509.4		131.848	108.465
2960245	2961351	-1	1106			SCAB_25951	Product: hypothetical protein	3521.7	4958.7		131.795	183.583
9493467	9493964	1	497			SCAB_84961	Product: hypothetical protein	4783.33	7884.05		131.725	214.786
5189846	5190283	1	437			SCAB_46311	Product: SsgA-like sporulation/cell division regulator	1752.4	398.297		131.601	29.5905
146641	148344	1	1703	Cl1 (NRPS, coelibactin-like)	Cl1 (DUF885)	SCAB_1391	Product: hypothetical protein; Note: cluster 0386 with SCAB77921; TTA-Leu codon(s) 222 may indicate regulation by BldA	2132.66	3876.22		131.278	236.047
9904624	9905046	-1	422			SCAB_88841	Product: hypothetical protein; Note: no significant db matches	6727.09	11972.7		130.427	229.641
8651105	8651662	-1	557			SCAB_78281	Product: hypothetical protein	3094.75	4201.1		130.194	174.843
1790190	1791275	-1	1085			SCAB_16061	Product: hypothetical protein	10589.8	5930.86		130.061	72.0598
3503862	3504821	-1	959			SCAB_30871	Product: reductase	3836.58	3015.28		129.847	100.956
6567516	6567773	1	257			SCAB_59021	Product: hypothetical protein	658.303	170.064		129.83	33.1803
3842891	3844054	-1	1163			SCAB_34051	Product: hypothetical protein	4978.38	4910.82		129.665	126.533
1991801	1992619	1	818			SCAB_17681	Product: phosphatidylserine synthase	2941.92	3571.5		129.063	155.003
3048016	3049599	-1	1583			SCAB_26791	Product: carboxyl transferase	40661.1	30274.4		129.032	95.0412
4290051	4290557	1	506			SCAB_38121	Product: acetyltransferase	2283	3162.97		128.932	176.713
746860	747138	1	278			SCAB_6741	Product: hypothetical protein; Note: no significant db matches	764.11	1181.37		128.897	197.147
478225	478917	-1	692			SCAB_4181	Product: LuxR family transcriptional regulator	2199.36	2432.67		128.682	140.807
7553658	7554458	-1	800			SCAB_68221	Product: hypothetical protein	2096.92	2233.02		128.596	135.475
9254743	9256758	-1	2015			SCAB_83391	Gene: pep1B; Product: alpha-amylase	10451.1	4773.01		128.558	58.0825
1829278	1830915	1	1637			SCAB_16341	Product: hypothetical protein	9725.85	9830.35		128.497	128.484
5169836	5170957	-1	1121			SCAB_46071	Product: hypothetical protein	6388.96	7407.47		128.408	147.281
5163183	5163863	-1	680			SCAB_46021	Product: hypothetical protein	1629.88	2142.93		128.193	166.737
8294363	8295055	1	692			SCAB_75011	Product: oxidoreductase	3856.34	5088.09		128.07	167.164
3255626	3256564	1	938			SCAB_28521	Gene: abpS; Product: cellulose-binding protein	3371.4	3830.94		127.686	143.534
384194	385195	-1	1001	Cl 2 (NRPS)	Sugar reductase	SCAB_3361	Product: NT-sugar reductase	1088.54	2522.97		127.541	292.437
1071383	1071835	1	452			SCAB_9521	Product: Fe regulatory protein	1840.41	2090.26		127.377	143.119
5164570	5166906	1	2336			SCAB_46031	Product: transglycosylase	9427.52	6977.1		126.981	92.9683
139082	139399	-1	317			SCAB_1321	Product: IS3 family transposase	3545.97	4240.83		126.853	150.084
5043766	5045529	-1	1763			SCAB_44991	Gene: aspS; Product: aspartyl-tRNA synthetase	3788.76	16943.5		125.797	556.539
3934631	3935635	1	1004			SCAB_34911	Product: sigma factor	3448.09	2714.96		125.724	97.9315
5901166	5902488	1	1322			SCAB_53141	Gene: moeA; Product: molybdopterin biosynthesis protein	3331.92	5760.65		125.699	214.994
3285017	3286306	-1	1289			SCAB_28841	Product: teichoic acid linkage unit synthesis transferase	5306.04	5674.53		125.433	132.705
6463476	6464270	-1	794			SCAB_58071	Product: hypothetical protein	7038.75	11428.6		125.33	201.313
7093564	7094631	1	1067			SCAB_64021	Product: oxidoreductase	3106.82	3043.94		125.248	121.398
1848614	1849504	-1	890			SCAB_16471	Product: hypothetical protein	1900.64	1498.72		125.2	97.6657
628287	628472	1	185			SCAB_5611	Product: hypothetical protein; Note: no significant db matches	3968.64	9354.39		125.186	291.908
5195566	5196444	-1	878			SCAB_46361	Product: hypothetical protein	3037.09	2810.96		125.07	114.516
7728477	7730129	1	1652			SCAB_69751	Gene: pgi2; Product: glucose-6-phosphate isomerase	5611.54	5767.31		124.657	126.743
2777270	2777971	-1	701			SCAB_24551	Product: ribonuclease HII	3949.64	8990.21		124.4	280.123
8439960	8440487	1	527			SCAB_76301	Product: hypothetical protein	1873.26	2350.7		124.351	154.372
3682183	3683754	-1	1571			SCAB_32511	Product: sensor kinase; Note: TTA-Leu codon(s) 378 may indicate regulation by BldA	4683.12	4344.05		123.923	113.718
5228680	5229423	-1	743			SCAB_46621	Product: hypothetical protein	2511.45	617.331		123.74	30.0899
4272380	4273951	-1	1571			SCAB_37971	Gene: nuoM; Product: NADH dehydrogenase subunit NuoM	4838.83	5327.56		123.596	134.62
7141998	7143140	1	1142			SCAB_64451	Product: hypothetical protein	4982.03	5367.76		123.485	131.619
7660557	7662035	1	1478			SCAB_69181	Product: nucleobase cation symporter	24713.7	3310.39		123.229	16.3295
1774348	1775601	-1	1253			SCAB_15911	Product: hypothetical protein	3853.86	1315.3		123.142	41.5769
3828395	3829183	-1	788			SCAB_33921	Product: hypothetical protein	3074.01	2570.98		123.094	101.847
5617535	5617810	1	275			SCAB_50411	Product: sulfur metabolism protein	1271.61	2374.59		122.958	227.149
4024045	4024431	-1	386			SCAB_35661	Product: lipoprotein	1862.81	2031.18		122.23	131.848
6669394	6670515	-1	1121			SCAB_59911	Product: hypothetical protein	21476.4	20525.8		122.173	115.513
3237429	3237938	-1	509			SCAB_28331	Product: MarR family transcriptional regulator	1629.65	1293.57		121.54	95.4403
8282862	8284637	1	1775			SCAB_74911	Gene: secD; Product: protein-export membrane protein	8956.76	10845.1		120.519	144.363
1197906	1200593	1	2687			SCAB_10641	Product: pyruvate phosphate dikinase	16542.5	12985.3		120.373	93.4756
7931023	7931370	-1	347			SCAB_71691	Product: hypothetical protein	1062.13	1590.35		120.063	177.845
857862	860081	1	2219			SCAB_7651	Product: neutral zinc metalloprotease	18600.7	7169.84		120.023	45.7678
2840792	2841646	-1	854			SCAB_25111	Product: hypothetical protein	12906.8	10198.4		119.564	93.4616
2973931	2974446	-1	515			SCAB_26101	Gene: mutT; Product: DNA repair protein MutT	1903.48	1673.65		119.296	103.767
3101693	3103189	-1	1496			SCAB_27221	Gene: gatA; Product: glutamyl tRNA(Gln) amidotransferase subunit A	2873.62	3261.91		119.028	133.662
2743828	2745159	-1	1331			SCAB_24271	Product: M16 family peptidase	5259.04	4430.24		118.972	99.1481
2803314	2805329	-1	2015			SCAB_24741	Product: guanosine tetraphosphate (ppGpp) metabolism protein; Note: cluster 0567 with SCAB74961; NIS system	4517.19	3885.52		118.886	101.164
4958937	4960256	-1	1319			SCAB_44161	Product: hydrolase	4579.57	2914.03		118.643	74.6842
5038946	5039575	1	629			SCAB_44931	Product: hypothetical protein	1671.52	2361.38		118.626	165.787
148658	149341	1	683	Cl1 (NRPS, coelibactin-like)	TetR reg	SCAB_1401	Product: TetR family transcriptional regulator	11554.2	17195.1		118.566	174.559
3249444	3250646	-1	1202			SCAB_28481	Gene: fadA; Product: acetyl-CoA C-acetyltransferase FadA	9319.98	7217.18		118.017	90.4096
2371697	2372923	1	1226			SCAB_20951	Product: acetyl-CoA acetyltransferase	4085.95	4941.21		117.794	140.923
3164962	3166134	-1	1172			SCAB_27811	Product: hypothetical protein	3136.94	3338.78		117.79	124.024
2394589	2397306	-1	2717			SCAB_21101	Gene: sacA; Product: aconitate hydratase	7376.48	8073.83		117.518	127.248
4684324	4685079	1	755			SCAB_41561	Product: hypothetical protein	1516.03	671.602		117.36	51.4326
5722925	5724307	1	1382			SCAB_51451	Product: hypothetical protein	3274.72	1139.7		117.322	40.3935
9424706	9425419	-1	713			SCAB_84401	Gene: cbiM; Product: cobalt ABC transporter	3455.36	2882.46		116.621	96.2421
5516928	5517293	1	365			SCAB_49371	Product: hypothetical protein	2684.06	3001.63		116.572	128.966
242519	243133	-1	614			SCAB_2221	Product: DNA-binding protein	1841.86	2739.35		116.312	171.133
2778849	2780399	1	1550			SCAB_24571	Product: transmembrane efflux protein	7019.61	12787.6		115.93	208.925
5516119	5516739	-1	620			SCAB_49361	Product: hypothetical protein	11934.5	12591.1		115.805	120.866
2145351	2146697	-1	1346			SCAB_18991	Product: hypothetical protein; Note: TTA-Leu codon(s) 241 may indicate regulation by BldA	4852.32	4361.88		115.705	102.895
3929991	3931154	-1	1163			SCAB_34861	Product: adenosine deaminase	10590.6	9499.95		115.595	102.578
2749920	2750477	1	557			SCAB_24311	Product: hypothetical protein	1515.68	380.518		115.577	28.7049
2332077	2332556	-1	479			SCAB_20571	Product: hypothetical protein	1634.71	1777.87		115.078	123.815
8676871	8678607	-1	1736			SCAB_78561	Product: lipoprotein; Note: TTA-Leu codon(s) 11 may indicate regulation by BldA	5079.14	5487.55		114.763	122.661
7420759	7422564	-1	1805			SCAB_67051	Product: dihydrolipoyllysine-residue succinyltransferase	16186	24594.4		114.639	172.326
6677198	6678157	-1	959			SCAB_59971	Product: hypothetical protein	3168.51	2837.97		114.392	101.36
7515627	7516667	-1	1040			SCAB_67901	Product: regulatory ATPase	3582.23	3442.82		114.282	108.657
3808141	3808761	-1	620			SCAB_33721	Product: hypothetical protein	4733.2	4526.87		114.131	107.985
6802347	6804215	1	1868			SCAB_61461	Gene: lepA; Product: GTP-binding elongation factor	9042.58	12759.1		113.869	158.947
5187140	5187517	-1	377			SCAB_46271	Product: hypothetical protein	1286.27	1078.56		113.816	94.4136
7856828	7857370	-1	542			SCAB_70951	Product: hypothetical protein	1158.88	1349.82		113.005	130.212
8917523	8918209	-1	686			SCAB_80391	Product: hypothetical protein; Note: TTA-Leu codon(s) 3 may indicate regulation by BldA	1418.43	798.973		112.825	62.8705
6388526	6389143	1	617			SCAB_57371	Gene: chb; Product: chitin binding protein	5043.46	1762.97		112.614	38.9428
8287273	8289816	1	2543			SCAB_74961	Gene: relA; Product: guanosine 3prime.5prime-bis-pyrophosphate (ppGpp) synthetase RelA	7007.61	6706.96		111.82	105.875
4277646	4279010	-1	1364			SCAB_38021	Gene: nuoH; Product: NADH dehydrogenase subunit NuoH	10017.2	10041.8		111.781	110.853
1464765	1465517	-1	752			SCAB_13061	Product: nucleotide sugar-1-phosphate transferase	1588.8	1571.69		111.472	109.089
4136291	4136452	-1	161			SCAB_36581	Product: hypothetical protein	916.013	1398.73		111.243	168.044
4563033	4564118	1	1085			SCAB_40581	Product: phosphotransferase	5762.12	6571.75		111.025	125.267
2087265	2087657	-1	392			SCAB_18531	Product: hypothetical protein	1965.01	1275.65		110.677	71.0791
3263362	3264042	1	680			SCAB_28601	Product: hypothetical protein	1503.49	2152.56		110.669	156.747
7359407	7359922	-1	515			SCAB_66511	Product: hypothetical protein	1618.15	1665.42		110.203	112.206
6994617	6995870	-1	1253			SCAB_63131	Product: two-component sensor kinase	11708.1	7099.18		110.18	66.0913
6889176	6890336	-1	1160			SCAB_62211	Product: hypothetical protein	9444.21	16249.3		109.961	187.165
3186662	3189367	-1	2705			SCAB_27951	Gene: glgP; Product: glycogen phosphorylase	4949.89	2681.17		109.758	58.8145
1255535	1256944	1	1409			SCAB_11181	Product: hypothetical protein	7452.91	2390.07		109.627	34.7792
3297350	3298303	-1	953			SCAB_28941	Gene: thrB; Product: homoserine kinase	7216.47	4157.97		109.107	62.1907
1297628	1298440	-1	812			SCAB_11511	Product: hypothetical protein	1800.67	2526.33		108.796	151.004
6631082	6633664	-1	2582			SCAB_59611	Gene: pepN; Product: aminopeptidase N	6394.36	4318.03		108.539	72.5087
9070098	9071021	1	923			SCAB_81811	Product: hypothetical protein	4334.97	2580.51		108.359	63.8116
6799637	6799972	1	335			SCAB_61421	Product: hypothetical protein	1015.79	865.859		108.266	91.2966
6667381	6668556	1	1175			SCAB_59891	Product: regulatory protein phosphatase	5112.89	6344.63		108.247	132.885
8464831	8466375	1	1544			SCAB_76561	Product: solute binding transport lipoprotein	6337.92	5594.67		107.671	94.0254
4392456	4393535	-1	1079			SCAB_39141	Product: acyltransferase	2545.5	2089.5		107.652	87.4194
7491668	7492147	-1	479			SCAB_67681	Gene: bfr; Product: bacterioferritin	1806.58	1479.4		107.438	87.0363
423000	423146	-1	146	Cl3 (RiPP)	?	SCAB_3691	Product: hypothetical protein	679.473	201.286		107.374	31.4672
5197924	5199036	-1	1112			SCAB_46381	Product: transcriptional regulator; Note: TTA-Leu codon(s) 162 may indicate regulation by BldA	2506.46	3066.33		107.33	129.896
5683172	5684773	1	1601			SCAB_51091	Product: peptidase	6505.66	7096		107.319	115.802
702825	703361	1	536			SCAB_6361	Product: hypothetical protein	2887.37	3904.52		107.27	143.504
4273957	4275852	-1	1895			SCAB_37981	Gene: nuoL; Product: NADH dehydrogenase subunit NuoL	7764.72	7901.83		107.108	107.83
5110266	5111732	1	1466			SCAB_45551	Product: penicillin-binding protein	6738.01	8752.19		106.871	137.329
4984898	4985149	-1	251			SCAB_44451	Product: GntR family transcriptional regulator	1720.74	1441.66		106.821	88.536
5348872	5350383	1	1511			SCAB_47721	Product: hypothetical protein	5792.09	7101.55		106.774	129.509
8663668	8664387	-1	719			SCAB_78441	Product: acyltransferase	1138.44	1208.53		106.688	112.041
3035004	3035780	-1	776			SCAB_26671	Product: hydrolase	2692.01	5240.21		106.647	205.371
1194221	1194811	1	590			SCAB_10601	Product: hypothetical protein	1567.41	2322.17		106.604	156.242
7108267	7109298	-1	1031			SCAB_64151	Gene: fabH; Product: 3-oxoacyl-ACP synthase	2199.98	1422.15		106.036	67.8105
2282242	2284449	-1	2207			SCAB_20121	Gene: geoA; Product: germacradienol synthase	10635.3	6355.36		105.961	62.6407
1318103	1318273	-1	170			SCAB_11721	Product: hypothetical protein	1096.11	1871.38		105.702	178.53
6121247	6122254	-1	1007			SCAB_55061	Gene: cofD; Product: 2-phopspho-L-lactate transferase	4415.56	6962.62		105.519	164.602
3019090	3019275	1	185			SCAB_26481	Gene: rpmB; Product: 50S ribosomal protein L28	1760.92	4109.38		104.507	241.268
9012587	9013267	-1	680			SCAB_81201	Product: hydrolase	12355.9	9541.06		104.395	79.7485
3005552	3006370	-1	818			SCAB_26391	Gene: rnc; Product: ribonuclease III	1347.94	1789.87		104.192	136.868
2845923	2851304	-1	5381			SCAB_25151	Product: sensory histidine kinase	78762.8	114269		103.909	149.134
7760553	7761746	1	1193			SCAB_70041	Product: hypothetical protein	14156.2	20954.3		103.511	151.576
1162402	1162827	1	425			SCAB_10271	Product: heat shock protein	5246.53	7227.95		103.231	140.693
5378011	5378361	1	350			SCAB_47971	Product: hypothetical protein	2690.42	4324.51		103.126	163.985
1956132	1956395	-1	263			SCAB_17361	Gene: gvpG; Product: gas vesicle synthesis protein	751.105	272.436		103.003	36.9597
7451701	7452099	1	398			SCAB_67311	Product: hypothetical protein	2738.4	4060.38		102.862	150.884
9165651	9166067	-1	416			SCAB_82641	Product: hypothetical protein	3893.55	2713.17		102.761	70.8398
3027779	3028372	-1	593			SCAB_26601	Gene: leuD; Product: 3-isopropylmalate dehydratase small subunit	1106.41	1564.19		102.482	143.33
4435743	4436009	1	266			SCAB_39471	Product: hypothetical protein	852.888	327.225		102.332	38.8403
5644054	5645694	-1	1640			SCAB_50741	Product: DNA helicase	6122.42	6245.37		102.301	103.237
9167476	9168237	1	761			SCAB_82671	Product: electron transfer flavoprotein subunit beta	1932.38	2791.64		102.123	145.951
3506423	3508483	-1	2060			SCAB_30891	Product: glycosyl transferase family protein	7781.31	10166.2		101.807	131.583
6074593	6075633	-1	1040			SCAB_54671	Product: hypothetical protein	3124.9	4367.52		101.59	140.465
8193672	8193983	-1	311			SCAB_74061	Product: hypothetical protein; Note: TTA-Leu codon(s) 35 may indicate regulation by BldA	999.989	504.024		101.46	50.5903
8844834	8846357	-1	1523			SCAB_79811	Gene: thcA; Product: aldehyde dehydrogenase	3727.29	3672.66		101.297	98.7417
9770138	9770422	1	284			SCAB_87581	Product: cold shock protein	2641.21	3715.89		101.269	140.947
9105564	9105761	-1	197			SCAB_82061	Product: hypothetical protein; Note: no db matches	871.242	1185.7		101.237	136.3
9013752	9014438	1	686			SCAB_81211	Product: GntR family transcriptional regulator	5351.48	5125.84		101.137	95.8339
5904518	5905873	1	1355			SCAB_53181	Product: hypothetical protein	1518.78	1892.93		101.115	124.673
6314135	6315574	-1	1439	btm Cl20 (bottromycin)		SCAB_56661	btmF Product: hypothetical protein	3593.11	2944.52		101.097	81.9597
3571388	3572365	-1	977			SCAB_31521	Gene: bldKC; Product: BldKC-like peptide ABC transporter	2754.72	2273.43		100.928	82.4017
4832243	4833379	-1	1136			SCAB_42951	Product: hypothetical protein	4047.88	2560.15		100.861	63.1071
3840494	3842098	1	1604			SCAB_34031	Product: hypothetical protein	4312.83	2818.57		100.857	65.2066
4663596	4664573	1	977			SCAB_41371	Product: anion-transporting ATPase	1720.44	2631.13		100.695	152.346
8654301	8654579	1	278			SCAB_78341	Product: hypothetical protein	618.391	1350.3		100.501	217.099
7676009	7676488	-1	479			SCAB_69321	Product: hypothetical protein	1840.16	2023.34		100.421	109.233
8667051	8667329	-1	278			SCAB_78461	Product: hypothetical protein; Note: no db matches	1154.35	218.446		100.298	18.7766
6438264	6438794	1	530			SCAB_57851	Product: stress protein	941.142	687.332		100.1	72.3205
3771788	3772660	-1	872			SCAB_33421	Product: hypothetical protein	2724.51	4614.4		99.9995	167.549
7120356	7121981	1	1625			SCAB_64271	Product: efflux transporter	7042.59	9042.15		99.9904	127.003
3067387	3068406	-1	1019			SCAB_26951	Gene: leuB; Product: 3-isopropylmalate dehydrogenase	2688.93	1711.09		99.6962	62.7611
3792862	3795243	-1	2381			SCAB_33601	Product: penicillin-binding protein	2737.33	4482.93		99.5621	161.304
9643423	9644460	-1	1037			SCAB_86311	Product: endoglucanase	30324.1	4252.01		99.3966	13.7878
8298455	8301127	1	2672			SCAB_75061	Gene: alaS; Product: alanine tRNA synthetase	5202.82	17088.6		99.3958	322.964
8357994	8358614	1	620			SCAB_75601	Product: riboflavin synthase subunit alpha	1132.9	1522.87		99.376	132.151
511288	512112	-1	824			SCAB_4521	Product: transporter	2783.12	3158.09		99.2622	111.428
5200745	5202253	1	1508			SCAB_46401	Product: cytochrome oxidase subunit I	3271.94	3276.67		98.8129	97.8944
5333391	5333546	1	155			SCAB_47591	Product: hypothetical protein	1117.06	1634.66		98.637	142.794
4812909	4813091	-1	182			SCAB_42691	Product: hypothetical protein	2051.33	5546.97		98.3209	263.017
9208677	9209108	-1	431			SCAB_83051	Product: hypothetical protein	1786.3	1566.84		98.2399	85.2464
3419309	3419899	1	590			SCAB_30051	Product: hypothetical protein	2918.3	2674.22		98.05	88.8856
3250799	3251239	1	440			SCAB_28491	Product: hypothetical protein	1928.66	2164.66		97.966	108.775
3446346	3447353	-1	1007			SCAB_30311	Product: hypothetical protein; Note: cluster 0623 with SCAB65421	4205.98	4630.21		97.8721	106.589
5468423	5469367	1	944			SCAB_49031	Product: oxidoreductase	3038.91	1955.18		97.8027	62.2498
3009034	3009612	-1	578			SCAB_26431	Product: hypothetical protein	3259.22	2753.13		97.5297	81.5019
5220927	5222204	-1	1277			SCAB_46561	Gene: serS; Product: serine-tRNA ligase	6054.8	15210.3		97.4122	242.086
4553329	4554411	-1	1082			SCAB_40511	Product: hypothetical protein	3999.07	5268.35		97.28	126.782
4314142	4314714	-1	572			SCAB_38381	Product: hypothetical protein	2173.71	2520.29		96.9362	111.186
3204961	3206364	-1	1403			SCAB_28061	Product: sodium:dicarboxylate symporter; Note: cluster 0604 with SCAB80081	5670.79	9122.88		96.9009	154.218
8386751	8387155	1	404			SCAB_75911	Product: ankyrin-like protein	829.354	1511.43		96.8253	174.564
6846582	6846848	-1	266			SCAB_61821	Product: hypothetical protein	479.899	496.784		96.816	99.1475
4667541	4669862	1	2321			SCAB_41401	Product: penicillin-binding transpeptidase/transglycosylase	7506.43	8466.28		96.7978	108.005
183690	184634	-1	944	Cl1 (NRPS, coelibactin-like)	? (putative transglutaminase)	SCAB_1651	Product: hypothetical protein	3633.24	9865.38		96.7859	259.986
5001427	5002440	1	1013			SCAB_44611	Product: lipoprotein	1983.74	1713.86		96.7825	82.7188
3954020	3955354	1	1334			SCAB_35061	Product: hypothetical protein	2312.57	1570.59		96.3141	64.7106
7891269	7892027	1	758			SCAB_71321	Gene: fabG; Product: 3-oxacyl-ACP reductase	2791.87	1949.99		96.2784	66.525
5252094	5253902	1	1808			SCAB_46811	Product: protease	3586.06	4567.61		96.236	121.263
3445543	3446193	-1	650			SCAB_30301	Gene: def; Product: polypeptide deformylase	2628.5	3286.69		96.2178	119.021
1753071	1754600	1	1529			SCAB_15731	Product: glucose-6-phosphate 1-dehydrogenase	12475.4	6742.55		96.2093	51.4404
4722613	4723263	1	650			SCAB_41871	Product: hypothetical protein	3307.75	2658.21		95.8247	76.1818
5379312	5381609	1	2297			SCAB_47991	Product: ATP-dependent RNA helicase	7586.24	15815.2		95.5707	197.101
7627758	7628411	1	653			SCAB_68881	Product: two-component system response regulator	1335.86	1761.46		95.566	124.661
8966949	8968517	1	1568			SCAB_80861	Product: ATPase	3667.72	4027.91		95.5507	103.809
3402287	3403252	1	965			SCAB_29881	Gene: atrA; Product: extracellular binding protein	3515.04	2521.89		95.5439	67.8137
4277012	4277653	-1	641			SCAB_38011	Gene: nuoI; Product: NADH dehydrogenase subunit NuoI	4461.48	4913.59		95.2611	103.79
9499182	9500600	-1	1418			SCAB_85001	Product: hypothetical protein; Note: cluster 0884 with SCAB87091; TTA-Leu codon(s) 62 may indicate regulation by BldA	1452.55	1832.57		95.0899	118.681
4343219	4343824	1	605			SCAB_38721	Product: hypothetical protein	1259.65	1789.38		95.0086	133.516
8437653	8438189	1	536			SCAB_76271	Product: hypothetical protein	1572.58	2295.35		94.9606	137.119
2359450	2360259	1	809			SCAB_20851	Product: rhomboid family protein	1627.9	813.657		94.9092	46.9289
3920531	3921967	1	1436			SCAB_34751	Product: aldehyde dehydrogenase	1369.09	864.685		94.6973	59.1673
7686504	7688633	1	2129			SCAB_69431	Gene: uvrB; Product: ABC excision nuclease subunit B	8965.6	6833.84		94.4988	71.2573
4270734	4272383	-1	1649			SCAB_37961	Gene: nuoN; Product: NADH dehydrogenase subunit NuoN	3829.35	4678.35		94.2325	113.89
7397160	7397807	1	647			SCAB_66831	Product: hypothetical protein	6845.74	3553.17		94.2089	48.3732
682312	682710	1	398			SCAB_6081	Product: hypothetical protein	7463.61	1920.59		94.2033	23.9811
3293026	3294759	-1	1733			SCAB_28921	Product: serine-type endopeptidase	3198.41	7757.93		94.0443	225.664
3810313	3811026	-1	713			SCAB_33761	Product: two-component system response regulator	1134.23	1051.08		93.98	86.1571
2033328	2034170	-1	842			SCAB_18031	Product: hydrolase	1839.85	1642.8		93.7949	82.8511
4853807	4854523	-1	716			SCAB_43191	Product: hydrolase	2062.44	1554.29		93.7517	69.8952
864665	866278	-1	1613			SCAB_7701	Product: hypothetical protein	29031.8	24861.4		93.6632	79.3486
4789707	4790186	-1	479			SCAB_42511	Gene: hspR; Product: heat shock protein	1222.72	1670.37		93.4468	126.29
2383101	2384312	-1	1211			SCAB_21031	Product: transcriptional repressor	5292.97	5592.44		93.3464	97.5702
5136520	5137395	-1	875			SCAB_45801	Product: 6-phosphogluconate dehydrogenase	2941.05	3988.57		93.3211	125.202
1204236	1205150	-1	914			SCAB_10691	Product: hypothetical protein	1805.25	1520.51		93.1581	77.623
8102577	8104115	-1	1538			SCAB_73291	Gene: glpK1; Product: glycerol kinase	4117.72	4242.4		92.9374	94.7245
8087126	8088355	1	1229			SCAB_73151	Gene: cysS2; Product: cysteinyl-tRNA synthetase	1962.59	1372.75		92.9003	64.2833
2825822	2826016	-1	194			SCAB_24971	Product: hypothetical protein	527.754	950.371		92.4682	164.729
4025574	4026563	-1	989			SCAB_35681	Gene: mdh; Product: malate dehydrogenase	3754.15	5554.45		92.3737	135.206
8370300	8370446	1	146			SCAB_75741	Product: hypothetical protein	464.3	609.392		92.0248	119.487
8493849	8494139	-1	290			SCAB_76881	Product: hypothetical protein	737.941	580.097		92.0051	71.5497
7336164	7336832	-1	668			SCAB_66281	Product: heme oxygenase	663.892	449.438		91.8985	61.5458
6683911	6684942	1	1031			SCAB_60021	Gene: mreB; Product: rod shape-determining protein	4181.69	4744.4		91.7476	102.977
5496552	5498111	-1	1559			SCAB_49221	Product: hypothetical protein	4566.1	4862.37		91.6256	96.5244
6721617	6722063	1	446			SCAB_60301	Product: hypothetical protein	1713.86	4373.81		91.4326	230.836
4669973	4670440	-1	467			SCAB_41411	Product: hypothetical protein	871.466	5327.08		91.3843	552.622
7727878	7728213	1	335			SCAB_69741	Product: electron transporter	465.674	762.646		91.1545	147.685
8656809	8657120	1	311			SCAB_78371	Gene: ureA; Product: urease subunit gamma	774.053	357.443		90.6648	41.4182
5142731	5143084	1	353			SCAB_45851	Product: hypothetical protein	1681.46	1984.6		90.5551	105.734
8312067	8312666	1	599			SCAB_75181	Gene: pyrR; Product: pyrimidine operon regulatory protein	4096.11	4225.09		90.5069	92.3557
9622400	9623869	-1	1469			SCAB_86111	Product: lysine/ornithine decarboxylase	30231	21344.4		90.3791	63.1271
3405070	3405828	-1	758			SCAB_29911	Gene: metZ; Product: methyltransferase	2529.37	995.21		90.2374	35.1242
593092	594645	-1	1553			SCAB_5261	Product: solute-binding protein	7850.46	5112.99		90.17	58.0977
5191992	5193836	1	1844			SCAB_46341	Gene: thiC; Product: thiamine biosynthesis protein	5347.98	3703.06		89.9439	61.6113
8186334	8187479	1	1145			SCAB_74011	Gene: pheS; Product: phenylalanyl-tRNA synthetase subunit alpha; Note: SCO1595. SAV6742. have HAMAP MF_00281	4597.96	15772.4		89.7496	304.567
4764793	4767408	-1	2615			SCAB_42291	Gene: clpB; Product: chaperone ClpB	6084.36	6082.49		89.5853	88.5974
7284095	7284715	1	620			SCAB_65851	Product: hypothetical protein	1739.13	1403.04		89.524	71.4488
6215187	6216086	1	899			SCAB_55701	Product: sortase; Note: contains repeat regions	3459.09	9803.17		89.4676	250.835
3905233	3905361	1	128			SCAB_34591	Product: hypothetical protein	264.503	648.198		89.4469	216.85
1886095	1887132	-1	1037			SCAB_16751	Product: solute binding protein	3191.46	3740.84		89.3351	103.59
6216607	6217296	1	689			SCAB_55721	Gene: ftsE; Product: cell division ATP-binding protein	4127.19	5170.69		89.0116	110.321
6203907	6205370	-1	1463			SCAB_55641	Product: extracellular solute-binding protein; Note: TTA-Leu codon(s) 20 may indicate regulation by BldA	3589.53	3341.79		88.4904	81.4996
3666607	3667659	1	1052			SCAB_32391	Product: hypothetical protein	7435.45	7898.84		88.444	92.9485
7892033	7892800	1	767			SCAB_71331	Product: enoyl-ACP reductase	10486.1	8539.96		88.4182	71.2361
6585650	6585970	1	320			SCAB_59191	Product: hypothetical protein	1376.54	827.027		88.378	52.5281
3789659	3790336	1	677			SCAB_33581	Product: hypothetical protein	1962.85	2074.76		88.347	92.3824
9880810	9881700	1	890			SCAB_88591	Product: hypothetical protein	10529.6	18738.4		88.2589	155.38
9518774	9519328	1	554			SCAB_85181	Product: NADPH-dependent FMN reductase	4978.47	1457.54		88.1226	25.523
191563	191697	-1	134			SCAB_1711	Product: hypothetical protein	379.443	1237.52		88.0736	284.164
3216054	3218483	-1	2429			SCAB_28161	Product: AfsR family transcriptional regulator	5797.92	7413.63		88.0277	111.351
1929896	1931728	-1	1832			SCAB_17091	Product: hypothetical protein	4793.73	3172.26		87.9981	57.6085
5127272	5127442	-1	170			SCAB_45711	Product: hypothetical protein	172.651	186.685		87.9518	94.0815
3123889	3124887	-1	998			SCAB_27421	Product: peptide ABC transporter	1314.49	1558.84		87.916	103.14
9041691	9042995	-1	1304			SCAB_81501	Product: hypothetical protein	12990.4	6497.09		87.8006	43.442
7931747	7932562	1	815			SCAB_71711	Product: RNA methylase	3201.25	5462.76		87.7878	148.199
5994629	5995690	1	1061			SCAB_53991	Gene: galT; Product: galactose-1-phosphate uridylyltransferase	1798.08	1374.91		87.7322	66.3651
5213895	5214752	-1	857			SCAB_46491	Product: hypothetical protein	2732.38	2774.07		87.6579	88.0409
3260027	3260893	1	866			SCAB_28561	Product: ABC transporter	6534.36	6284.7		87.6105	83.3596
7404839	7405804	-1	965			SCAB_66921	Gene: lipA; Product: lipoic acid synthetase	3502.21	5833.93		87.335	143.921
9168331	9169293	1	962			SCAB_82681	Product: electron transfer flavoprotein subunit alpha	3280.14	7522.98		87.2831	198.037
1468842	1469780	1	938			SCAB_13091	Product: efflux protein	2703.24	3342.64		86.776	106.151
4395517	4396350	-1	833			SCAB_39171	Product: hypothetical protein	2703.56	1337.05		86.3031	42.2237
3774664	3775752	-1	1088			SCAB_33441	Gene: aviX1; Product: ATP/GTP-binding protein	4567.92	6664.42		86.2569	124.496
4295920	4297119	-1	1199			SCAB_38191	Product: radical SAM protein	6872.32	8555.11		86.2062	106.164
4373149	4374081	1	932			SCAB_38991	Product: detoxifying phosphotransferase	3532.06	6776.06		86.0683	163.346
7297979	7298773	-1	794			SCAB_65941	Product: hypothetical protein	5307.89	5384.1		86.0656	86.365
6013053	6014027	-1	974			SCAB_54161	Gene: prsA2; Product: ribose-phosphate pyrophosphokinase	2282.45	2690.8		85.9977	100.296
5114049	5114804	-1	755			SCAB_45571	Product: sortase	1384.01	1624.64		85.9653	99.829
629141	629509	1	368			SCAB_5631	Product: anti-sigma-factor antagonist	859.655	963.204		85.9383	95.2573
4214989	4216572	-1	1583			SCAB_37431	Gene: nuoM2; Product: NADH dehydrogenase subunit NuoM2	2261.22	1384.35		85.9363	52.0472
4453741	4454907	-1	1166			SCAB_39661	Product: electron transporter	2473.84	2260.92		85.7103	77.4931
3158540	3159151	1	611			SCAB_27731	Product: glycosyl hydrolase	4579.04	3333.84		85.6646	61.7004
3209935	3210792	1	857			SCAB_28111	Product: phosphorylase; Note: cluster 0605 with SCAB28171	20986.8	22392.5		85.4491	90.1947
3070674	3072305	-1	1631			SCAB_26991	Product: aldehyde dehydrogenase	12885.9	12244.2		85.3175	80.1995
3512386	3513027	1	641			SCAB_30931	Product: TetR family transcriptional regulator	2374.16	2767.21		85.1196	98.1474
2754628	2756220	-1	1592			SCAB_24371	Product: sodium:solute symporter	3106.75	3010.89		84.9993	81.4933
4958270	4958875	-1	605			SCAB_44151	Product: hypothetical protein	2895.18	2673.82		84.9291	77.5945
7502500	7503456	1	956			SCAB_67801	Product: hypothetical protein	1997.49	2629.4		84.597	110.165
5542872	5543447	1	575			SCAB_49671	Product: hypothetical protein	4393.46	5075.32		84.5806	96.6595
3756357	3759845	-1	3488			SCAB_33321	Product: hypothetical protein	13499.7	14599.7		84.4052	90.3042
4030062	4030916	-1	854			SCAB_35711	Gene: folD; Product: methylenetetrahydrofolatedehydrogenase/cyclohyd ro lase)	1753.78	2152.73		84.2589	102.317
3210902	3212827	1	1925			SCAB_28121	Product: AfsR family transcriptional regulator	9319.25	10145.6		84.1709	90.6514
1190230	1191276	-1	1046			SCAB_10561	Product: hypothetical protein	1259.63	1201.43		84.0754	79.3308
9753281	9753685	-1	404			SCAB_87391	Product: hypothetical protein; Note: no db matches	3561.79	566.484		84.068	13.2272
241578	242501	1	923			SCAB_2211	Product: IclR family transcriptional regulator; Note: annotation transferred from E. coli; TTA-Leu codon(s) 276 may indicate regulation by BldA	6526.4	3566.2		84.0143	45.4154
3873238	3873483	-1	245			SCAB_34291	Product: hypothetical protein	395.448	337.085		83.9949	70.8305
2756973	2759093	-1	2120			SCAB_24391	Product: GyrB-like gyrase subunit	3317.82	3066.93		83.8426	76.6713
5762955	5763590	-1	635			SCAB_51821	Product: DNA-binding protein	1696.86	1485.92		83.8379	72.6285
7030162	7030935	-1	773			SCAB_63431	Product: aminoglycoside acetyltransferase	2563.43	3441.57		83.6929	111.158
258692	259189	1	497			SCAB_2381	Product: hypothetical protein; Note: no significant db matches	558.723	591.484		83.6612	87.6169
6288528	6289238	1	710			SCAB_56421	Product: hypothetical protein	1252.02	1109.61		83.6502	73.3407
6731592	6732437	1	845			SCAB_60381	Product: hypothetical protein	4965.82	6826.71		83.614	113.715
7527227	7528585	1	1358			SCAB_68001	Gene: fstW; Product: cell division protein	1740.94	2102.35		83.6038	99.8769
2346896	2347504	1	608			SCAB_20741	Product: hypothetical protein	2132.88	2260.59		83.4687	87.5178
2821200	2821745	1	545			SCAB_24931	Gene: cdo2; Product: cysteine dioxygenase	934.015	389.238		83.4619	34.4086
5675020	5676012	-1	992			SCAB_51011	Product: oxidoreductase	2326.4	4795.36		83.312	169.887
5732453	5732965	1	512			SCAB_51541	Product: calcium binding protein	1091.48	1425.2		83.235	107.518
3083195	3085063	-1	1868			SCAB_27081	Product: acetolactate synthase	9325.93	6765.33		83.1973	59.7067
5775848	5776066	-1	218			SCAB_51931	Product: hypothetical protein	1325.02	6590.93		83.1884	409.357
4070845	4072425	-1	1580			SCAB_36051	Gene: guaA; Product: GMP synthase	3462.21	3824.31		82.9863	90.6825
4010031	4010273	-1	242			SCAB_35521	Product: hypothetical protein	446.598	387.982		82.5461	70.9428
1821590	1821841	-1	251			SCAB_16261	Product: hypothetical protein	751.559	493.917		82.3227	53.5214
7983279	7983722	-1	443			SCAB_72181	Product: hypothetical protein	772.5	929.834		82.2479	97.9375
3973677	3974198	-1	521			SCAB_35231	Product: hypothetical protein	397.921	482.616		82.2022	98.6292
4897791	4898069	-1	278			SCAB_43641	Product: hypothetical protein	808.734	636.733		82.082	63.9318
4328366	4329379	1	1013			SCAB_38601	Product: hypothetical protein	3115.16	3024.05		82.05	78.796
7625269	7626705	1	1436			SCAB_68861	Gene: pyk1; Product: pyruvate kinase; Note: cluster 0606 with SCAB28241	3600.36	4004.08		81.6023	89.7794
570917	572239	-1	1322	Cl4 (Terpene)	Terpene synthase	SCAB_5041	Product: hypothetical protein; Note: cluster 0734 with SCAB82161	14106.7	13044.5		81.5288	74.5817
4357552	4357995	1	443			SCAB_38871	Product: hypothetical protein	688.77	636.058		81.3307	74.3009
6846908	6847978	-1	1070			SCAB_61831	Product: metalloendopeptidase	9193.69	6328.18		81.1558	55.262
4276164	4277015	-1	851			SCAB_38001	Gene: nuoJ; Product: NADH dehydrogenase subunit NuoJ	2835.71	2517.89		81.0895	71.229
4055469	4057979	-1	2510			SCAB_35921	Product: ATP-dependent DNA helicase II	3567.71	4103.17		81.0231	92.1843
2784953	2785486	1	533			SCAB_24621	Product: hypothetical protein	9081.26	17777		80.9767	156.816
4768925	4769878	1	953			SCAB_42331	Product: hypothetical protein	1121.26	1074.03		80.9752	76.7328
8466508	8467191	1	683			SCAB_76571	Gene: ung; Product: uracil-DNA glycosylase	2738.58	2098.81		80.9302	61.3587
4601541	4603829	-1	2288			SCAB_40801	Product: serine/threonine protein kinase	5709.7	5592.97		80.7707	78.2708
3845815	3847077	-1	1262			SCAB_34081	Product: hypothetical protein	2004.16	3112.56		80.636	123.889
7701602	7704676	1	3074			SCAB_69561	Gene: uvrA; Product: ABC excision nuclease subunit A; Note: cluster 0613 with SCAB29511	4498.63	5056.13		80.5144	89.5219
2304002	2304604	1	602			SCAB_20321	Product: hypothetical protein	572.209	489.833		80.4289	68.1118
6217333	6218250	1	917			SCAB_55731	Gene: ftsX; Product: cell division protein	2090.45	2588.55		80.3679	98.4503
3575904	3577811	-1	1907			SCAB_31551	Product: elongation factor Tu	4829.26	5424.55		80.3649	89.3032
3299736	3301037	-1	1301			SCAB_28961	Gene: thrA; Product: homoserine dehydrogenase	2304.01	3220.71		80.3326	111.09
3008528	3009007	-1	479			SCAB_26421	Product: phosphopantetheine adenylyltransferase	2359.68	2346.41		80.3159	79.0078
3033536	3034954	-1	1418			SCAB_26661	Gene: gltX; Product: glutamyl-tRNA synthetase; Note: cluster 0490 with SCAB21321; glutamyl-trna synthetase (ec 6.1.1.17) (glutamate--trna ligase) (glurs)	2086.09	3429.58		80.142	130.342
2256019	2258283	1	2264			SCAB_19911	Product: hypothetical protein	14243.8	26129.8		79.8631	144.935
2883636	2883929	-1	293			SCAB_25341	Product: hypothetical protein	720.363	3628.43		79.7975	397.626
9621084	9622403	-1	1319			SCAB_86101	Product: cysteine synthase	4067.24	2230.02		79.7697	43.2677
179854	180717	-1	863	Cl1 (NRPS, coelibactin-like)	Hydrolase (carboxylesterase?)	SCAB_1601	Product: hydrolase	2745.14	7727.92		79.7045	221.972
2895224	2896384	-1	1160			SCAB_25451	Gene: gcpE; Product: GcpE2 (4-hydroxy-3-methylbut-2-en-1-yl diphosphate synthase 2)	1998.08	2757.47		79.6885	108.796
6038212	6038949	-1	737			SCAB_54341	Product: lipoprotein	1681.3	1994.09		79.601	93.3976
2736067	2736654	-1	587			SCAB_24201	Product: hypothetical protein	1069.01	1831.9		79.3225	134.473
3620941	3622182	-1	1241			SCAB_31921	Product: hypothetical protein	2419.2	2135.95		79.1035	69.0927
7123534	7126281	-1	2747			SCAB_64301	Product: hypothetical protein	14791.4	10506.5		79.0413	55.5417
6815483	6816298	-1	815			SCAB_61531	Product: hypothetical protein	3232.6	3863.41		78.9835	93.384
4310919	4312082	-1	1163			SCAB_38341	Product: radical SAM protein	4890.88	7470.4		78.8096	119.084
3452381	3453205	-1	824			SCAB_30401	Product: hypothetical protein	3786.75	2679.42		78.6566	55.0588
2609411	2609920	-1	509			SCAB_23001	Product: hypothetical protein	1775.79	4010.56		78.2881	174.915
8861492	8864053	1	2561			SCAB_79951	Product: hypothetical protein	9466.08	13088.2		78.2739	107.064
6216172	6216363	-1	191			SCAB_55711	Product: hypothetical protein	450.17	668.924		78.1993	114.953
7859851	7860642	1	791			SCAB_70981	Product: enoyl-CoA hydratase/isomerase	4639.77	5059.33		78.1642	84.3182
955613	955978	1	365			SCAB_8521	Product: hypothetical protein	4666.89	2627.8		78.0755	43.4908
5624656	5625501	-1	845			SCAB_50501	Product: hypothetical protein	3371.2	3499.47		78.0054	80.1052
3719825	3721192	-1	1367			SCAB_32971	Product: hypothetical protein	1756.13	1561.65		77.9817	68.602
8209511	8210419	1	908			SCAB_74221	Gene: argB; Product: acetylglutamate kinase	2449.57	1690.78		77.8228	53.1401
2372920	2375055	1	2135			SCAB_20961	Product: fatty acid oxidation complex subunit alpha	14530.3	17218.7		77.7938	91.1986
3849160	3850995	-1	1835			SCAB_34111	Product: phosphoenolpyruvate carboxykinase	4740.13	3076.64		77.5477	49.7934
9523045	9523932	1	887			SCAB_85231	Product: chitinase	935.894	333.12		77.4738	27.2801
5517408	5517587	-1	179			SCAB_49381	Product: hypothetical protein	422.139	295.569		76.5434	53.0186
4884249	4884836	1	587			SCAB_43491	Product: hypothetical protein	1761.12	2353.57		76.5298	101.178
8734952	8735725	-1	773			SCAB_79081	Product: hypothetical protein	736.293	650.89		76.4722	66.8772
5575440	5575688	-1	248			SCAB_50011	Product: hypothetical protein	1502.25	855.659		76.3464	43.0194
8298081	8298455	1	374			SCAB_75051	Product: hypothetical protein	1063.12	3763.7		76.1002	266.523
3981855	3982118	-1	263			SCAB_35311	Product: hypothetical protein	852.651	539.992		75.9691	47.596
4062787	4064112	-1	1325			SCAB_35971	Product: two-component system sensor kinase	4394.18	5715.62		75.9155	97.6863
5456051	5457424	-1	1373			SCAB_48921	Product: hypothetical protein	2423.73	1885.58		75.7741	58.3177
1479832	1480860	-1	1028			SCAB_13201	Product: oxidoreductase	2265.49	952.291		75.5051	31.398
7301780	7302400	-1	620			SCAB_65961	Product: hypothetical protein	2404.88	3145.79		75.4901	97.6886
2029351	2030193	-1	842			SCAB_18001	Product: hypothetical protein	5819.49	2935.51		75.2602	37.5562
5307359	5307535	-1	176			SCAB_47311	Product: hypothetical protein	207.824	350.21		74.9818	124.999
5227923	5228594	-1	671			SCAB_46611	Product: hypothetical protein	3190.78	1391.9		74.9531	32.3459
5215140	5216135	1	995			SCAB_46501	Product: ABC transporter ATP-binding protein	5333.91	12465.6		74.8212	172.985
7631958	7632890	-1	932			SCAB_68921	Product: ABC transporter	3335.12	2510.23		74.8107	55.7036
3276170	3276628	-1	458			SCAB_28741	Product: hypothetical protein	1048.86	1474.09		74.7421	103.918
1241766	1242017	-1	251			SCAB_11051	Product: hypothetical protein	2004.34	2044.51		74.7037	75.3837
6686876	6689218	1	2342			SCAB_60051	Gene: pbp2; Product: penicillin binding protein	8010.12	6980.78		74.5888	64.3068
5677645	5678235	-1	590			SCAB_51031	Product: hypothetical protein	1036.47	794.886		74.4557	56.4891
9805100	9806140	-1	1040			SCAB_87911	Product: hypothetical protein	8120.14	4595.44		74.4514	41.6826
4973410	4973529	-1	119			SCAB_44301	Product: hypothetical protein; Note: no significant db matches	152.943	94.5843		73.9576	45.2469
3665072	3666610	1	1538			SCAB_32381	Product: hypothetical protein; Note: TTA-Leu codon(s) 326 may indicate regulation by BldA	2782.27	1945.56		73.8969	51.1197
149399	150997	-1	1598	Cl1 (NRPS, coelibactin-like)	A dom	SCAB_1411	Product: AMP-binding NRPS ligase	3945	2693.45		73.6657	49.756
7347113	7347979	-1	866			SCAB_66381	Gene: panB; Product: 3-methyl-2-oxobutanoate hydroxymethyltransferase	2180.32	7405.62		73.5368	247.095
8595777	8596337	-1	560			SCAB_77761	Product: hypothetical protein	4976.01	2414.95		73.5038	35.2902
5653170	5653421	-1	251			SCAB_50811	Product: hypothetical protein	199.963	340.006		73.4498	123.551
784595	785392	1	797			SCAB_7041	Product: oxidoreductase	919.092	828.044		73.4354	65.4511
9987862	9988605	-1	743			SCAB_89571	Product: hypothetical protein	2739.36	3035.09		73.4181	80.4715
3679962	3681866	1	1904			SCAB_32501	Product: hypothetical protein; Note: TTA-Leu codon(s) 241 may indicate regulation by BldA	3699.89	4029.58		73.2415	78.9125
5059573	5060397	1	824			SCAB_45111	Product: hypothetical protein	1851.53	1762.61		73.1332	68.8744
2897920	2899203	-1	1283			SCAB_25481	Gene: dxr; Product: 1-deoxy-D-xylulose 5-phosphate reductoisomerase	3729.82	2920.79		73.1058	56.6345
5030592	5032325	1	1733			SCAB_44841	Gene: metG; Product: methionyl-tRNA synthetase	3594.07	8876.76		72.9266	178.185
5655687	5656157	-1	470			SCAB_50851	Product: lipoprotein	428.701	526.427		72.9008	88.559
5926293	5927054	1	761			SCAB_53371	Product: cobalt transporter	1984.03	2052.56		72.6205	74.3231
7912548	7913087	-1	539			SCAB_71561	Product: hypothetical protein	1740.11	3287.79		72.4452	135.412
5875591	5876589	1	998			SCAB_52911	Gene: hrdD; Product: sigma factor HrdD	1360.98	1622.74		72.4427	85.4496
7571978	7572571	1	593			SCAB_68371	Gene: hisB; Product: imidazoleglycerol-phosphate dehydratase	2102.45	3914.96		72.2012	133.003
6826050	6826403	1	353			SCAB_61621	Product: Hit family protein	797.666	994.734		72.1184	88.9711
7461302	7461583	-1	281			SCAB_67401	Product: transcriptional regulator	413.036	500.465		72.114	86.4416
6724027	6725640	-1	1613			SCAB_60341	Product: oxidoreductase	5140.78	6335.03		72.0935	87.8888
317127	318104	-1	977			SCAB_2931	Product: AraC family transcriptional regulator; Note: TTA-Leu codon(s) 56 may indicate regulation by BldA	3427.68	3456.29		72.0793	71.9015
3814343	3815683	-1	1340			SCAB_33801	Product: type II secretion system protein; Note: cluster 0628 with SCAB41161	4137.34	4411.97		72.0712	76.031
7947367	7948491	1	1124			SCAB_71831	Product: pyridine nucleotide oxidoreductase	3572.34	4441.17		71.8933	88.42
399988	400458	1	470			SCAB_3541	Product: hypothetical protein	1732.94	3057.55		71.7585	125.251
1989198	1989704	1	506			SCAB_17651	Product: hypothetical protein	1360.77	1147.35		71.7533	59.8508
5684845	5685963	-1	1118			SCAB_51101	Product: phosphoserine aminotransferase	4940.37	7927.07		71.6458	113.726
7154745	7155389	-1	644			SCAB_64581	Product: hypothetical protein	4159.75	3948.21		71.5011	67.1372
7725207	7726418	1	1211			SCAB_69711	Gene: pgk; Product: phosphoglycerate kinase	2381.78	2803.74		71.4674	83.2266
4092424	4094130	-1	1706			SCAB_36181	Product: glycerol phosphate dehydrogenase	9778.29	5832.84		71.2062	42.0196
181705	182532	-1	827	Cl1 (NRPS, coelibactin-like)	tRNA synthetase core domain	SCAB_1621	Product: hypothetical protein	1514.6	3732.59		71.1766	173.528
9199916	9200041	-1	125			SCAB_82991	Product: hypothetical protein; Note: no significant db matches	423.667	328.844		71.1629	54.6433
4916024	4916542	-1	518			SCAB_43831	Product: transcriptional regulator	2554.47	2294.95		71.0542	63.1511
3072357	3073283	-1	926			SCAB_27001	Product: proline dehydrogenase	3331.83	3698.38		71.0001	77.9662
3783372	3783689	-1	317			SCAB_33531	Gene: wblI; Product: hypothetical protein	1710.14	2480.62		70.9149	101.761
9599448	9600269	1	821			SCAB_85841	Product: DNA-binding protein	7038.07	26733.4		70.9132	266.468
7480663	7481532	-1	869			SCAB_67581	Product: lipase	2466.29	4095.42		70.8575	116.401
2896619	2897923	-1	1304			SCAB_25471	Product: metalloprotease	17426.6	16371		70.7509	65.7522
6117575	6118657	1	1082			SCAB_55031	Product: nucleotidyltransferase	2773.48	3363.05		70.7051	84.8158
1448236	1450290	-1	2054			SCAB_12911	Gene: dxs1; Product: 1-deoxy-D-xylulose-5-phosphate synthase	4462.09	2990.69		70.7048	46.8813
3884765	3885808	-1	1043			SCAB_34421	Product: dehydrogenase	884.694	533.365		70.7016	42.1675
5480864	5482261	1	1397			SCAB_49141	Product: disulfide oxidoreductase	4086.86	3259.53		70.6631	55.7539
6877315	6878535	1	1220			SCAB_62121	Product: ROK family transcriptional regulator	3320.53	906.192		70.6549	19.0753
4552503	4553342	-1	839			SCAB_40501	Product: hypothetical protein	1226	1487		70.6363	84.7554
7619890	7621326	1	1436			SCAB_68811	Product: hypothetical protein	2947.12	2174.91		70.3155	51.3347
8002224	8002358	-1	134			SCAB_72341	Product: hypothetical protein	362.668	446.326		70.2586	85.5381
5114839	5116116	-1	1277			SCAB_45581	Product: sortase; Note: TTA-Leu codon(s) 179 may indicate regulation by BldA	3659.5	4889.59		70.2542	92.8625
138213	139085	-1	872			SCAB_1311	Product: integrase core domain	5571.01	5869.25		70.1446	73.1072
8683338	8683808	1	470			SCAB_78621	Gene: def2; Product: polypeptide deformylase	3271.48	4638.84		70.1416	98.3915
6897898	6900501	-1	2603			SCAB_62291	Product: nitrite/sulfite reductase large subunit	7458.28	1000.07		69.985	9.28358
4010212	4011690	1	1478			SCAB_35531	Product: D-alanyl-D-alanine carboxypeptidase	6263.41	4913.66		69.8555	54.2142
5595707	5596450	1	743			SCAB_50211	Product: hypothetical protein; Note: pentapeptide repeats	2301.37	2337.75		69.7853	70.1281
6111472	6113226	-1	1754			SCAB_54991	Product: hypothetical protein	3508.52	3703.13		69.6164	72.6898
938365	938823	1	458			SCAB_8351	Product: hypothetical protein	330.596	690.351		69.546	143.669
7275815	7277026	-1	1211			SCAB_65791	Product: hypothetical protein	2874.47	3158.91		69.5435	75.6056
1359264	1360265	-1	1001			SCAB_12081	Product: AfsA/ScbA-like protein	3931.22	2820.33		69.3451	49.216
7516954	7517562	-1	608			SCAB_67911	Product: hypothetical protein	1201.61	862.521		69.3177	49.2228
3082646	3083173	-1	527			SCAB_27071	Gene: ilvN; Product: acetolactate synthase small subunit	3241.52	2170.25		69.1979	45.8325
851378	852268	1	890			SCAB_7581	Gene: hemC; Product: porphobilinogen deaminase	6838.5	7534.65		69.1076	75.3262
3267474	3268322	-1	848			SCAB_28641	Product: 3-hydroxybutyryl-coA dehydrogenase	1057.99	2085.82		68.8661	134.313
7896079	7896597	1	518			SCAB_71391	Product: hypothetical protein	2491.18	3231.8		68.8599	88.3738
5057688	5057912	1	224			SCAB_45081	Product: hypothetical protein	472.528	256.596		68.8484	36.9856
9033444	9033824	1	380			SCAB_81421	Product: hypothetical protein	605.52	630.501		68.8308	70.9019
6644300	6645445	-1	1145			SCAB_59691	Product: hypothetical protein	3236.66	2140.67		68.7898	45.0085
3672169	3675261	1	3092			SCAB_32431	Product: hypothetical protein	12296.6	12362.7		68.7857	68.4135
5917991	5918593	1	602			SCAB_53291	Product: TetR family transcriptional regulator	1425.62	1563.21		68.7416	74.5674
6096477	6097616	1	1139			SCAB_54851	Gene: purK; Product: phosphoribosylaminoimidazole carboxylase ATPase PurK	3152.61	2863.34		68.6052	61.6421
2567787	2568290	1	503			SCAB_22661	Product: hypothetical protein; Note: TTA-Leu codon(s) 92 may indicate regulation by BldA	1191.67	843.265		68.556	47.9924
2086356	2087261	-1	905			SCAB_18521	Product: uricase	3141.52	2660.96		68.4981	57.3977
1516405	1517472	-1	1067			SCAB_13541	Product: copper oxidase	2948.29	3659.45		68.4884	84.0968
7880066	7881598	-1	1532			SCAB_71211	Product: ssp-like protease	471.448	803.729		68.3334	115.246
4031841	4032206	-1	365			SCAB_35731	Product: hypothetical protein	539.917	1802.18		68.1674	225.095
1793116	1796241	-1	3125			SCAB_16081	Product: helicase	5706.1	3106.77		68.1624	36.714
7584555	7585544	1	989			SCAB_68531	Gene: lgt1; Product: prolipoprotein diacyleglyceryl transferase	9359.34	14721.9		68.0348	105.868
6676784	6677119	1	335			SCAB_59962	Product: hypothetical protein; Note: no db matches	525.302	1249.64		68.0163	160.069
178732	178992	-1	260	Cl1 (NRPS, coelibactin-like)	PCP dom	SCAB_1571	Product: phosphopantetheine-binding carrier protein; Note: no significant db matches. may be related to gene cluster SCAB1381-SCAB1481	1219.14	3203.77		67.9844	176.74
3759932	3761038	-1	1106			SCAB_33331	Product: hypothetical protein	865.554	920.377		67.9154	71.4427
3675261	3676001	1	740			SCAB_32441	Product: hypothetical protein	10572	9700.23		67.8992	61.6323
7345959	7346984	-1	1025			SCAB_66371	Product: ABC transporter ATP-binding protein	2632.97	14758.3		67.8424	376.19
8641606	8642292	-1	686			SCAB_78191	Product: lipase	843.611	321.43		67.7685	25.544
3679237	3679635	1	398			SCAB_32481	Product: hypothetical protein	2284.83	2097.55		67.6924	61.4776
8089991	8091028	-1	1037			SCAB_73171	Product: hypothetical protein	1596.35	2263.04		67.6063	94.813
2406212	2407780	1	1568			SCAB_21181	Product: hypothetical protein	3579.89	3323.95		67.5089	62.0103
3232765	3233721	-1	956			SCAB_28281	Product: thioredoxin	3555.55	5950.85		67.3488	111.511
194598	195497	-1	899			SCAB_1741	Product: hypothetical protein	909.451	1209.31		67.3419	88.5853
5903642	5904241	1	599			SCAB_53171	Product: N-acetyltransferase	2937.95	2590.7		67.1295	58.5602
5890258	5890737	-1	479			SCAB_53051	Product: mechanosensitive ion channel	1007.15	921.401		67.1058	60.7337
6011606	6012208	-1	602			SCAB_54141	Gene: pth; Product: aminoacyl-tRNA hydrolase	1600.22	2513.96		67.0856	104.262
6929259	6929573	-1	314			SCAB_62551	Product: hypothetical protein	672.754	568.464		67.0261	56.0284
3531199	3531648	-1	449			SCAB_31121	Product: hypothetical protein	547.813	438.417		67.0149	53.0571
1475619	1478003	1	2384			SCAB_13181	Product: transcriptional accessory protein	1717.42	1797.61		67.003	69.3792
1322572	1323771	-1	1199			SCAB_11761	Gene: glgC; Product: glucose-1-phosphate adenylyltransferase	12218.5	8325.83		66.8249	45.047
6692166	6694121	1	1955			SCAB_60081	Product: radical SAM protein	2510.34	3003.52		66.7055	78.9546
3270760	3271332	1	572			SCAB_28681	Product: cobalamin adenosyltransferase	810.357	764.821		66.5649	62.1507
5527669	5529471	1	1802			SCAB_49491	Product: 5prime-nucleotidase	4660.78	3323.65		66.4424	46.8727
10004741	10005346	-1	605			SCAB_89741	Product: cellulose-binding protein	5381.88	2094.84		66.3613	25.5534
1331620	1333272	1	1652			SCAB_11851	Product: hypothetical protein	2755.71	245.58		66.3343	5.8481
3120980	3121987	-1	1007			SCAB_27401	Product: peptide ABC transporter	2224.84	2410.57		66.326	71.0921
3024541	3025353	-1	812			SCAB_26551	Product: acyltransferase	3162.67	2920.59		66.313	60.5804
4642215	4643039	1	824			SCAB_41191	Product: morphological differentiation protein	3188.18	3524.09		66.2235	72.4158
3629681	3630922	1	1241	Cl16 (RiPP, lantipeptide)	Methyltransferase	SCAB_32011	Product: protein methyltransferase; Note: lantibiotics biosynthesis	3807.78	2292.22		66.0842	39.3549
4211973	4212371	-1	398			SCAB_37401	Product: hypothetical protein	732.803	704.822		66.0737	62.8692
6543922	6544161	-1	239			SCAB_58811	Product: metal-binding protein	585.734	818.7		66.0533	91.3348
8139036	8141885	1	2849			SCAB_73621	Gene: helY; Product: helicase	13998.4	22196.6		65.9181	103.402
537087	538085	1	998			SCAB_4751	Gene: gap; Product: glyceraldehyde 3-phosphate dehydrogenase; Note: cluster 0095 with SCAB10521. SCAB69701. SCAB83281	2773.78	1605.42		65.8797	37.7213
8859383	8859682	-1	299			SCAB_79921	Product: hypothetical protein	185.532	184.284		65.7759	64.6329
7886819	7888087	-1	1268			SCAB_71291	Gene: tyrS; Product: tyrosyl-tRNA synthetase	10074.5	30350.1		65.7238	195.873
3982847	3983353	-1	506			SCAB_35331	Product: hypothetical protein	2474.12	3614.62		65.5976	94.8087
7982036	7983226	1	1190			SCAB_72171	Product: acyl-CoA dehydrogenase	1940.94	2302.02		65.5965	76.9652
918070	918960	-1	890			SCAB_8181	Product: ABC transporter	1467.03	1595.92		65.2511	70.2226
2899968	2901908	-1	1940			SCAB_25501	Product: acyl CoA dehydrogenase	17607.2	10073.8		65.2483	36.9309
7556875	7560414	1	3539			SCAB_68251	Gene: dnaE; Product: DNA polymerase III subunit alpha	7663.69	7917.61		65.0088	66.4424
8022335	8023084	-1	749			SCAB_72531	Product: GntR family transcriptional regulator	1609.77	1412.87		64.9083	56.3578
647286	647657	-1	371			SCAB_5791	Product: transcriptional regulator	675.4	1548.3		64.837	147.04
946401	947027	-1	626			SCAB_8411	Product: hypothetical protein; Note: TTA-Leu codon(s) 147 may indicate regulation by BldA	2241.22	2404.76		64.5092	68.474
4052485	4053345	1	860			SCAB_35891	Product: lipase	3042.92	2912.79		64.392	60.9772
950424	951560	-1	1136			SCAB_8471	Product: oxidoreductase	1843.2	1757.16		64.3757	60.7125
648580	649854	-1	1274			SCAB_5821	Product: hypothetical protein	11843.2	10245.1		64.315	55.0399
4805598	4805993	1	395			SCAB_42621	Product: hypothetical protein	525.178	415.605		64.1501	50.2214
3676445	3677203	1	758			SCAB_32451	Product: hypothetical protein	1694.43	1492.11		64.0814	55.8246
2558480	2559676	1	1196			SCAB_22611	Product: hypothetical protein	3992.55	3620.51		64.0655	57.4726
2268516	2270648	1	2132			SCAB_20011	Product: glycan debranching protein	1838.75	1669.58		63.9492	57.443
3470742	3472157	1	1415			SCAB_30591	Product: hypothetical protein	1980.12	2561.29		63.8565	81.7128
1817272	1817451	-1	179			SCAB_16171	Product: hypothetical protein	530.646	424.896		63.8482	50.5759
3907275	3909047	1	1772			SCAB_34621	Gene: accA2; Product: acyl-CoA carboxylase subunit alpha	3897.43	4485.43		63.6464	72.4632
5237076	5238314	-1	1238			SCAB_46681	Product: hypothetical protein; Note: TTA-Leu codon(s) 125 may indicate regulation by BldA	1796.08	1037.82		63.5841	36.3464
8230903	8231619	1	716			SCAB_74431	Product: acetyltransferase	1321.42	1454.65		63.5651	69.2234
5067293	5068648	-1	1355			SCAB_45181	Gene: bkdF; Product: E1-alpha branched-chain alpha keto acid dehydrogenase system	2579.17	3921.73		63.4973	95.515
2407780	2409198	1	1418			SCAB_21191	Product: hypothetical protein	5709.63	3548.79		63.4668	39.0244
9012300	9012524	-1	224			SCAB_81191	Product: hypothetical protein	395.755	238.968		63.402	37.8733
6066958	6068346	1	1388			SCAB_54591	Product: cystathionine beta-synthase	7512.89	10496.7		63.3361	87.5415
5058019	5058510	1	491			SCAB_45091	Product: hypothetical protein	719.286	571.178		63.2789	49.7102
8915102	8915590	1	488			SCAB_80351	Product: hypothetical protein; Note: TTA-Leu codon(s) 57 may indicate regulation by BldA	1248.8	1585.25		63.1975	79.364
1247854	1248246	1	392			SCAB_11111	Gene: trxA3; Product: thioredoxin	446.328	438.919		63.1558	61.4413
3236406	3236747	1	341			SCAB_28311	Product: hypothetical protein	1727.56	2163.79		62.9379	77.9851
8509359	8510270	-1	911			SCAB_77011	Product: acetyl-hydrolase	1125.46	866.482		62.8407	47.8615
7094755	7095915	-1	1160			SCAB_64031	Product: esterase	5221.57	6466.85		62.8268	76.9758
2729194	2730513	1	1319			SCAB_24131	Product: FAD-dependent oxidoreductase	1005.59	1364.52		62.6528	84.1043
3818242	3818958	-1	716			SCAB_33831	Product: hypothetical protein	1502.43	1291.85		62.6149	53.2614
7942475	7944139	1	1664			SCAB_71801	Gene: pyrG; Product: CTP synthetase; Note: SCO1772 has HAMAP MF_01227	3800.54	5999.59		62.5884	97.7435
9734095	9734454	1	359			SCAB_87121	Product: hypothetical protein	575.329	591.152		62.572	63.6034
3088852	3089853	-1	1001			SCAB_27111	Product: dehydrogenase	2103.27	1180.06		62.5087	34.6952
3582027	3582707	1	680			SCAB_31591	Product: hypothetical protein; Note: doubtful CDS	2841.37	1171.24		62.4682	25.4739
6565565	6565993	-1	428			SCAB_58991	Product: hypothetical protein	2182.78	694.189		62.4372	19.644
6589561	6589908	-1	347			SCAB_59251	Product: hypothetical protein	198.239	151.766		62.4151	47.2709
4279007	4281511	-1	2504			SCAB_38031	Gene: nuoG; Product: NADH dehydrogenase subunit NuoG	19748.5	18994.6		62.3936	59.368
5216125	5217078	1	953			SCAB_46511	Product: ABC transporter	2615.91	4666.1		62.3391	110.004
5535714	5536493	-1	779			SCAB_49561	Gene: glnR; Product: transcriptional regulator	2861.69	2393.24		62.2125	51.4705
3221433	3221999	-1	566			SCAB_28182	Product: hypothetical protein	1512.65	1183.68		62.1419	48.1059
4024606	4025304	-1	698			SCAB_35671	Product: hypothetical protein	2336.68	3952.57		62.1317	103.971
8674887	8676854	-1	1967			SCAB_78551	Product: protein serine/threonine kinase	4948.49	5707.93		62.1292	70.8955
7464453	7465448	1	995			SCAB_67441	Product: hypothetical protein; Note: contains coiled coil regions	1419.21	1311.41		62.1265	56.7918
153628	155421	-1	1793	Cl1 (NRPS, coelibactin-like)	ABC trans	SCAB_1441	Product: ABC transporter ATP-binding protein; Note: maybe involved in secondary metabolite NRPS	8352.15	5006.65		62.0734	36.8105
6689215	6690411	1	1196			SCAB_60061	Gene: sfr; Product: cell division protein	5113.46	5296.38		61.989	63.5179
6115938	6117386	1	1448			SCAB_55021	Product: hypothetical protein	2197.23	2352.77		61.9857	65.6617
5032787	5033350	1	563			SCAB_44861	Product: hypothetical protein	760.371	2249.39		61.873	181.075
9579315	9580319	1	1004			SCAB_85611	Product: hypothetical protein	1694.74	1737.15		61.7936	62.6608
3570316	3571377	-1	1061			SCAB_31511	Gene: bldKD; Product: BldKD peptide ABC transporter	3699.31	3505.84		61.564	57.7186
2798562	2799722	1	1160			SCAB_24711	Product: hypothetical protein; Note: cluster 0566 with SCAB50701; NIS system	1335.33	1292.67		61.4631	58.8613
7446246	7447220	1	974			SCAB_67271	Product: kinase	1175.89	1460.06		61.4094	75.4322
5128833	5129438	-1	605			SCAB_45741	Product: hypothetical protein	1682.53	2022.09		61.4026	73.0035
10120154	10120762	1	608			SCAB_90812	Product: hypothetical protein; Note: overlaps see SCAB90821 IS transposase	3116.48	2891.67		61.3661	56.3287
2807329	2808267	-1	938			SCAB_24771	Product: tRNA delta(2)-isopentenylpyrophosphate transferase	1067.12	1201.12		61.3585	68.3228
4708590	4711151	-1	2561			SCAB_41761	Product: ATP/GTP-binding protein	11279.9	9196.37		61.0776	49.2617
6723325	6723558	1	233			SCAB_60331	Product: hypothetical protein	413.617	377.11		60.9808	55.0021
5052426	5053397	-1	971			SCAB_45041	Product: hypothetical protein	2098.54	2760.9		60.9795	79.3663
5066262	5067236	-1	974			SCAB_45171	Gene: bkdG; Product: E1-beta branched-chain alpha-keto-acid dehydrogenase system	4425.52	6776.72		60.9571	92.3414
6923884	6925818	-1	1934			SCAB_62511	Product: ABC transporter	3856.9	26432.1		60.948	413.21
6535133	6535969	1	836			SCAB_58741	Product: DNA-binding protein	535.956	543.687		60.7266	60.942
3826033	3826428	-1	395			SCAB_33901	Product: hypothetical protein	498.958	215.862		60.7194	25.987
3054818	3055603	1	785			SCAB_26841	Product: serine protease	1636.39	348.616		60.6982	12.7925
3886108	3886905	1	797			SCAB_34431	Product: DNA-binding protein	924.754	534.887		60.6948	34.73
1362008	1362730	-1	722			SCAB_12101	Product: gamma-butyrolactone binding protein	530.25	680.357		60.6856	77.03
1808943	1812974	1	4031			SCAB_16141	Product: hypothetical protein	18994.8	13242		60.6665	41.8393
9749553	9749723	1	170			SCAB_87321	Product: hypothetical protein	283.368	93.1086		60.5693	19.6883
4059710	4060063	-1	353			SCAB_35941	Product: hypothetical protein	1152.3	1879.53		60.2896	97.2848
1796289	1799390	-1	3101			SCAB_16091	Product: sigma factor; Note: longer than usual sigma factor	8899.59	6309.14		59.998	42.0779
5726194	5727498	-1	1304			SCAB_51481	Product: lipoprotein	3117.51	2894.85		59.9044	55.0294
2788644	2789207	-1	563			SCAB_24641	Gene: nrdR; Product: NrdR family transcriptional regulator	4687.65	11554.7		59.8589	145.965
6840940	6841650	1	710			SCAB_61781	Product: hypothetical protein	1056.38	776.907		59.8378	43.5355
6093151	6093876	1	725			SCAB_54821	Product: two-component system reponse regulator	1377.83	2554.5		59.7961	109.673
8851627	8852793	1	1166			SCAB_79861	Gene: xylA; Product: xylose isomerase	3335.83	796.858		59.5519	14.0731
3542636	3543649	1	1013			SCAB_31241	Product: hypothetical protein	1642.02	2924.19		59.4856	104.799
2817479	2818156	1	677			SCAB_24901	Gene: gluC; Product: glutamate uptake system protein; Note: cluster 0569 with SCAB89981	2268.79	2055.67		59.4759	53.311
7861541	7862017	1	476			SCAB_71001	Product: hypothetical protein	594.251	623.255		59.3341	61.5627
9162973	9164043	1	1070			SCAB_82611	Product: aldolase	5641.57	9548.62		59.316	99.3184
2310063	2310617	-1	554			SCAB_20411	Product: ATP-binding protein; Note: TTA-Leu codon(s) 13 may indicate regulation by BldA	1228.97	670.464		59.1889	31.9441
5217075	5217986	1	911			SCAB_46521	Product: ABC transporter ATP-binding protein	724.288	1410.74		59.1666	114.006
8074216	8075541	1	1325			SCAB_73011	Product: peptidase	2875.54	2297.34		59.0794	46.6938
1976494	1976937	-1	443			SCAB_17551	Product: hypothetical protein	793.061	937.119		59.0736	69.0556
879138	880544	1	1406			SCAB_7821	Product: ferredoxin/ferredoxin-NADP reductase	882.621	1559.55		59.0663	103.248
6651299	6652645	-1	1346			SCAB_59751	Product: monooxygenase	3404.71	365.083		59.0447	6.26339
2031958	2033244	-1	1286			SCAB_18021	Product: hypothetical protein	1482.15	1788.98		59.0406	70.4984
8113009	8114592	1	1583			SCAB_73361	Product: substrate-binding lipoprotein	2012.11	2823.23		58.9191	81.7843
3042819	3045860	1	3041			SCAB_26741	Product: hypothetical protein	7167.33	9416.86		58.8441	76.4837
7862271	7862645	1	374			SCAB_71021	Product: hypothetical protein	620.64	673.645		58.8027	63.1402
8226353	8226844	1	491			SCAB_74371	Product: acetyltransferase	2122.25	2384.75		58.7676	65.3283
3942012	3943064	-1	1052			SCAB_34971	Product: lipoprotein	2602.58	2784.02		58.6407	62.0561
1420356	1420892	1	536			SCAB_12631	Product: hypothetical protein	812.45	941.718		58.4982	67.0786
8809277	8809552	1	275	cfa Cl29 (coronafacic acid-like)	cfa1	SCAB_79601	Product: acyl-carrier protein	829.938	245.815		58.4632	17.1302
9608545	9609018	1	473			SCAB_85951	Product: regulatory protein	896.863	656.241		58.4619	42.3182
7678864	7680021	-1	1157			SCAB_69361	Gene: corA; Product: metal-ion transporter	2014.87	2043.5		58.4079	58.6028
7751195	7752121	1	926			SCAB_69941	Product: cytochrome oxidase assembly factor	1684.92	1987.05		58.2361	67.9423
3226341	3227570	1	1229			SCAB_28231	Gene: ackA; Product: acetate kinase	2496.22	1412.85		58.2247	32.6016
5340294	5340593	1	299			SCAB_47661	Product: hypothetical protein	808.282	865.817		58.2222	61.6978
6174846	6176603	-1	1757			SCAB_55431	Product: serine-threonine protein kinase	3937.68	5229.03		58.1787	76.4295
535700	535873	-1	173			SCAB_4731	Product: hypothetical protein; Note: no significant db matches	808.419	464.794		58.0529	33.0191
1187231	1188244	-1	1013			SCAB_10521	Product: oxidoreductase; Note: cluster 0095 with SCAB4751. SCAB69701. SCAB83281 gap1/2	3407.74	3526.1		57.8811	59.2491
2723269	2724531	-1	1262			SCAB_24071	Product: two-component sensor kinase	4479.61	3248.52		57.8714	41.5171
6389263	6389733	1	470			SCAB_57381	Product: hypothetical protein	1183.44	1936.56		57.8661	93.6757
1346210	1347037	-1	827			SCAB_11981	Product: hypothetical protein	833.605	527.739		57.8215	36.2131
4210258	4210599	-1	341			SCAB_37381	Product: hypothetical protein	1447.51	1941.33		57.7152	76.5746
6403672	6405009	1	1337			SCAB_57511	Product: hypothetical protein	2388.84	1429.05		57.6685	34.1285
7074208	7075896	-1	1688			SCAB_63841	Product: aminotransferase	2695.21	2287.57		57.4427	48.2318
7287950	7288135	1	185			SCAB_65901	Product: hypothetical protein	228.274	222.662		57.4195	55.4071
2809941	2811392	-1	1451			SCAB_24811	Product: radical SAM protein; Note: cluster 0568 with SCAB25101	16563.8	24253.5		57.3448	83.0662
9585052	9585504	-1	452			SCAB_85671	Product: hypothetical protein	2231.21	2223.06		57.3157	56.4938
3353853	3354239	-1	386			SCAB_29441	Product: hypothetical protein	1074.68	595.761		57.2	31.3694
4498689	4499432	1	743			SCAB_40081	Product: hypothetical protein	1172.25	826.766		57.1876	39.9009
4562290	4563036	1	746			SCAB_40571	Product: hypothetical protein	2753.29	4713.06		57.1748	96.8216
3353235	3353597	-1	362			SCAB_29431	Product: hypothetical protein	1139.64	672.609		57.0085	33.2853
3129287	3129460	-1	173			SCAB_27471	Product: hypothetical protein	223.087	193.465		56.8651	48.7855
7275171	7275776	-1	605			SCAB_65781	Product: hypothetical protein	960.45	839.922		56.8264	49.1623
8590309	8591364	-1	1055			SCAB_77691	Product: hypothetical protein	907.319	1012.15		56.6288	62.4944
7714680	7715351	1	671			SCAB_69641	Product: two-component system response regulator	9842.97	13851.7		56.4804	78.6305
6879045	6881801	1	2756			SCAB_62141	Product: pyruvate phosphate dikinase	8033.13	7803.82		56.4645	54.2645
2377282	2379201	-1	1919			SCAB_20991	Product: 1-deoxy-D-xylulose-5-phosphate synthase	8019.86	9195.24		56.4445	64.0229
6412552	6414063	-1	1511			SCAB_57601	Product: hypothetical protein	3295.69	3647.66		56.424	61.7803
7140593	7141882	1	1289			SCAB_64441	Product: hypothetical protein	3189.33	3814.33		56.4157	66.7476
7208996	7209667	-1	671			SCAB_65281	Product: O-methyltransferase	1583.87	2168.38		56.3769	76.3544
1241237	1241785	1	548			SCAB_11041	Product: hypothetical protein; Note: no significant db matches	3063.24	3413.34		56.3287	62.0933
4691391	4691975	-1	584			SCAB_41621	Product: sigma factor	2016.76	2101.01		56.3022	58.025
646894	647274	1	380			SCAB_5781	Product: hypothetical protein	844.075	3869.36		56.2592	255.134
4649643	4651601	1	1958			SCAB_41241	Product: acetyl-coprotein A synthetase	7236.66	7969.28		56.2549	61.2855
7146512	7146838	-1	326			SCAB_64491	Product: hypothetical protein	508.239	648.103		56.2282	70.9328
5562498	5563613	-1	1115			SCAB_49881	Product: hypothetical protein	809.042	825.648		56.0936	56.631
7572568	7572732	1	164			SCAB_68381	Product: hypothetical protein	575.902	992.306		55.9841	95.4287
5782005	5782397	1	392			SCAB_51981	Product: hypothetical protein	670.367	449.139		55.968	37.0958
9164736	9165464	-1	728			SCAB_82631	Product: acyltransferase	1003.39	1036.33		55.9285	57.1455
8358611	8359243	1	632			SCAB_75611	Product: hypothetical protein	1240.76	1934.08		55.9249	86.2402
3551909	3553963	-1	2054			SCAB_31341	Product: hypothetical protein	4053.54	5760.92		55.8609	78.5384
5896612	5899458	1	2846			SCAB_53111	Product: penicillin acylase	14129.6	18170.9		55.8534	71.0582
1678178	1678555	1	377			SCAB_15041	Product: hypothetical protein	1836.53	1493.75		55.6831	44.8044
7461580	7462335	-1	755			SCAB_67411	Product: hypothetical protein	1375.26	1724.3		55.6694	69.0494
2841971	2844532	-1	2561			SCAB_25121	Product: FtsK/SpoIIIE family protein	7118.06	7445.86		55.5978	57.5345
108579	109169	1	590			SCAB_0982	Product: hypothetical protein; Note: overlaps see SCAB0991 IS transposase	728.944	649.154		55.5978	48.9811
8904661	8905725	-1	1064			SCAB_80301	Product: hypothetical protein	1234.73	1007.45		55.5721	44.8567
2619171	2619374	1	203			SCAB_23111	Product: hypothetical protein	448.551	94.4916		55.5656	11.5799
9480583	9482997	-1	2414			SCAB_84861	Product: amidase	7088.88	24595.4		55.5616	190.708
2305482	2306717	-1	1235			SCAB_20351	Product: acyl-CoA dehydrogenase	2084.74	2088.29		55.5502	55.0482
3863034	3864806	-1	1772			SCAB_34231	Product: hypothetical protein	4231.5	2669.1		55.5257	34.6482
2386546	2388018	-1	1472			SCAB_21061	Product: extracellular solute-binding receptor	2415.44	1254.52		55.4803	28.5062
8668836	8669603	-1	767			SCAB_78481	Product: hypothetical protein	4637.2	1145.77		55.4682	13.5583
6727458	6730340	1	2882			SCAB_60361	Gene: leuS; Product: leucyl-tRNA synthetase	4677.73	7158.21		55.463	83.9634
7208039	7208551	-1	512			SCAB_65261	Product: hypothetical protein	439.064	466.205		55.3827	58.1755
7530782	7531972	1	1190			SCAB_68031	Gene: ftsZ; Product: cell division protein	2070.25	3435.69		55.3663	90.8979
1452531	1453175	-1	644			SCAB_12941	Product: lipoprotein	847.432	704.072		55.2967	45.4495
1538926	1539540	-1	614			SCAB_13701	Product: transcriptional regulator	1311.46	1211.07		55.2548	50.478
5168739	5169770	-1	1031			SCAB_46061	Product: hypothetical protein	6207.68	7282.4		55.2401	64.1087
4469340	4470506	-1	1166			SCAB_39801	Product: hypothetical protein	5543.83	6120.84		55.2056	60.2977
4212368	4213231	-1	863			SCAB_37411	Gene: htpX2; Product: protease HtpX-like protein	4405.72	4464.37		55.1295	55.2644
3387924	3388598	1	674			SCAB_29751	Product: hypothetical protein	469.781	1132.26		55.0781	131.325
743455	746685	1	3230			SCAB_6731	Product: methylmalonyl-CoA mutase	13340.4	17335.3		55.037	70.7513
3623531	3624298	-1	767			SCAB_31941	Product: hypothetical protein	1758.76	2094.46		54.9734	64.7644
7475557	7475997	1	440			SCAB_67521	Product: hypothetical protein	493.83	599.731		54.8608	65.9111
4317220	4317618	1	398			SCAB_38411	Product: hypothetical protein	580.622	642.767		54.7219	59.9291
398774	399352	1	578			SCAB_3521	Product: hypothetical protein	2743.29	724.809		54.6798	14.2921
9693403	9693918	1	515			SCAB_86721	Product: hypothetical protein	690.271	860.619		54.6305	67.382
7583650	7584426	1	776			SCAB_68521	Product: hypothetical protein	2488.41	2195.18		54.5959	47.6461
2980014	2980253	-1	239			SCAB_26181	Product: hypothetical protein	1104.73	2413.84		54.5041	117.814
5570513	5571274	1	761			SCAB_49941	Gene: gpmA; Product: phosphoglycerate mutase	703.546	1335.52		54.4508	102.254
3103801	3106164	-1	2363			SCAB_27241	Product: membrane-associated phosphodiesterase	6729.87	10688.7		54.4002	85.4742
4090046	4092229	-1	2183			SCAB_36171	Gene: pkaH; Product: serine/threonine protein kinase	3279.53	3853.07		54.3183	63.1333
7570872	7571981	1	1109			SCAB_68361	Gene: hisC; Product: histidinol-phosphate aminotransferase	991.807	1727.61		54.2069	93.4094
1717691	1718602	-1	911			SCAB_15451	Product: hypothetical protein	693.732	1037.16		54.1279	80.0556
8374029	8374310	-1	281			SCAB_75781	Product: hypothetical protein	363.491	237.447		54.125	34.9775
8615621	8617246	-1	1625			SCAB_77971	Product: hypothetical protein	1945.85	1567.83		54.1016	43.1237
7489874	7491232	1	1358			SCAB_67661	Gene: aroH; Product: 3-deoxy-7-phosphoheptulonate synthase	1440.82	2928.72		54.0639	108.716
7445899	7446111	-1	212			SCAB_67261	Product: hypothetical protein	180.987	60.0162		53.9795	17.7079
4726397	4726768	-1	371			SCAB_41911	Product: hypothetical protein	605.203	421.754		53.9763	37.2117
2364762	2365619	-1	857			SCAB_20901	Product: ABC transporter	3460.99	4497.6		53.8155	69.1839
5232483	5232935	1	452			SCAB_46661	Product: hypothetical protein	653.148	475.456		53.8118	38.752
9184781	9184972	-1	191			SCAB_82831	Product: hypothetical protein	326.46	297.134		53.779	48.4231
4745419	4746264	-1	845			SCAB_42131	Product: tryptophan 2.3-dioxygenase	950.946	794.872		53.6891	44.3961
4147124	4147960	-1	836			SCAB_36721	Gene: map; Product: methionyl aminopeptidase	1965.31	2898.64		53.6017	78.2092
3648321	3648665	1	344			SCAB_32181	Product: transposase DNA binding domain	1008.19	1466.99		53.6008	77.1567
489427	489843	-1	416			SCAB_4301	Product: DNA-binding protein	435.913	890.479		53.5846	108.288
7355724	7356353	-1	629			SCAB_66461	Product: hypothetical protein	906.343	1301.65		53.5295	76.0522
7952627	7953568	1	941			SCAB_71881	Product: pseudouridine synthase	1537.89	3850.36		53.3397	132.112
2946983	2948428	-1	1445			SCAB_25841	Product: aldehyde dehydrogenase	3287.3	2654.13		53.1027	42.4149
1688481	1689695	-1	1214			SCAB_15141	Product: DNA-binding protein	752.402	722.271		53.0579	50.3869
4564142	4564756	1	614			SCAB_40591	Product: thymidylate kinase	1705.06	2535.69		53.0432	78.0373
3036026	3036205	-1	179			SCAB_26681	Product: hypothetical protein	126.353	108.357		53.0405	44.9983
5121157	5121915	1	758			SCAB_45661	Product: hypothetical protein	752.849	586.399		53.0299	40.8624
9502755	9503285	-1	530			SCAB_85031	Product: hypothetical protein; Note: no significant db matches	1128.85	1090.78		52.9848	50.6487
6439096	6440913	-1	1817			SCAB_57861	Gene: glmS2; Product: glucosamine--fructose-6-phosphate aminotransferase	3359.43	6740.3		52.8346	104.869
1854801	1855160	-1	359			SCAB_16501	Product: hypothetical protein; Note: no significant db matches	1394.95	5368.5		52.8309	201.14
2191212	2192555	-1	1343			SCAB_19381	Product: hypothetical protein	3291.67	4392.07		52.7882	69.6799
7574095	7574487	1	392			SCAB_68411	Product: hypothetical protein	1471.59	2349.51		52.7353	83.293
2953499	2953906	1	407			SCAB_25891	Product: hypothetical protein	1904.74	1524.07		52.6498	41.6758
5227465	5227926	-1	461			SCAB_46601	Product: lipoprotein	887.119	540.23		52.3858	31.5593
2398902	2400431	1	1529			SCAB_21131	Gene: murA1; Product: UDP-N-acetylglucosamine transferase	3974.89	5018.23		52.237	65.2411
5151594	5152304	-1	710			SCAB_45951	Product: sigma factor	2817.37	3444.25		52.1616	63.084
5064799	5066250	-1	1451			SCAB_45161	Gene: bkdH; Product: E2 branched-chain alpha keto acid dehydrogenase system	3385.22	5362.7		52.1425	81.7159
399381	399905	-1	524			SCAB_3531	Product: hypothetical protein	1943.78	2066.93		52.1095	54.8167
4416667	4417488	-1	821			SCAB_39311	Product: hypothetical protein	1958.55	2482.69		52.0251	65.2408
3189685	3190878	1	1193			SCAB_27961	Product: serine protease	1741.74	711.095		51.997	21.001
5794428	5794685	1	257			SCAB_52101	Product: hypothetical protein	279.408	905.81		51.9653	166.659
7302598	7304454	1	1856			SCAB_65971	Product: ATPase	1993.77	1615.36		51.9274	41.6206
5663784	5664584	1	800			SCAB_50911	Product: hypothetical protein	1445.45	1494.72		51.7952	52.9862
5150683	5151597	-1	914			SCAB_45941	Product: hypothetical protein	3773.57	3244.64		51.6635	43.9456
3473605	3474282	-1	677			SCAB_30621	Product: hypothetical protein	864.894	749.992		51.6101	44.2736
3196595	3199756	1	3161			SCAB_28011	Gene: glgB1; Product: 1.4-alpha-glucan-branching protein	6134.12	3533.87		51.6017	29.409
560472	561059	-1	587			SCAB_4941	Product: hypothetical protein	1769.31	2178.81		51.5897	62.8486
3298671	3299729	-1	1058			SCAB_28951	Gene: thrC; Product: threonine synthase	1453.25	2077.27		51.5233	72.8577
7028734	7030065	-1	1331			SCAB_63421	Product: hypothetical protein; Note: TTA-Leu codon(s) 171 may indicate regulation by BldA	2877.21	3299.91		51.4344	58.3582
3718010	3719608	-1	1598			SCAB_32961	Product: lambdoid prophage protein	758.682	970.343		51.3555	64.9785
4060565	4061644	1	1079			SCAB_35951	Product: hypothetical protein	1638.56	1513.36		51.3441	46.9125
9774371	9776056	-1	1685			SCAB_87641	Product: hydrolase	3173.02	2800.31		51.2632	44.7564
8082824	8083612	1	788			SCAB_73091	Product: hypothetical protein	7257.55	5594.31		51.253	39.0835
8147349	8147954	-1	605			SCAB_73651	Product: hypothetical protein	1192.41	724.945		51.164	30.7724
6530517	6530828	-1	311			SCAB_58671	Product: hypothetical protein	198.708	375.721		51.0082	95.4129
7786535	7787758	-1	1223			SCAB_70311	Product: stress-induced protein	2000.54	2507.45		50.8775	63.0852
836647	837057	1	410			SCAB_7461	Product: hypothetical protein; Note: no significant db matches	486.065	6857.87		50.7813	708.789
4068852	4069184	1	332			SCAB_36021	Product: hypothetical protein	1248.08	1679.41		50.7734	67.5876
2941197	2941793	1	596			SCAB_25781	Product: hypothetical protein	899.711	3785.05		50.7671	211.285
4180601	4181149	-1	548			SCAB_37131	Product: hypothetical protein	1060.26	1196.45		50.7495	56.6543
7358895	7359338	-1	443			SCAB_66501	Product: lyase	769.555	1098.35		50.7387	71.6406
7940111	7941913	-1	1802			SCAB_71771	Product: glycosyl hydrolase	3334.39	2704.56		50.7066	40.6875
3400435	3401676	-1	1241			SCAB_29861	Product: malate oxidoreductase; Note: cluster 0617 with SCAB55931	1154.9	955.032		50.6959	41.4731
541188	541883	1	695			SCAB_4791	Product: hypothetical protein	1621.46	1881.94		50.6689	58.1782
8748707	8749300	1	593			SCAB_79201	Gene: rarD4; Product: hypothetical protein	1508.76	1566.96		50.6649	52.0549
9519409	9520560	1	1151			SCAB_85191	Gene: ssuD; Product: alkanesulfonate monooxygenase	13538	3718.63		50.594	13.7482
6566167	6566595	-1	428			SCAB_59001	Product: hypothetical protein	596.748	175.939		50.538	14.7403
6068746	6069192	-1	446			SCAB_54601	Product: hypothetical protein	1515.99	1275.87		50.5095	42.0533
2627701	2627901	-1	200			SCAB_23191	Product: hypothetical protein	322.663	652.595		50.4703	100.983
7628496	7629212	-1	716			SCAB_68891	Product: ABC transporter ATP-binding protein	796.054	683.218		50.433	42.8203
4795737	4798034	1	2297			SCAB_42561	Product: iron-sulfur-binding reductase	3086.53	3420.63		50.4035	55.2602
5077358	5078458	-1	1100			SCAB_45261	Product: potassium ion channel	1081.5	1286.37		50.3656	59.2639
1218682	1219197	-1	515			SCAB_10791	Product: hypothetical protein	522.603	279.049		50.3349	26.5885
534342	535490	-1	1148			SCAB_4721	Product: hypothetical protein	3929.55	5536.01		50.2464	70.0287
6617613	6618950	-1	1337			SCAB_59481	Product: extracellular sugar-binding protein (transport associated)	7464.95	1637.95		50.217	10.9004
6918964	6920229	1	1265			SCAB_62481	Product: ferrodoxin reductase	3389.47	3002.1		50.2127	43.997
5202281	5203285	1	1004			SCAB_46411	Product: cytochrome oxidase subunit II	2577.99	2117.85		50.2047	40.8016
1988275	1989192	1	917			SCAB_17641	Product: citratelyase	2968.88	2884.29		50.155	48.2034
6201621	6202535	-1	914			SCAB_55621	Product: ABC transporter	1117.25	1011.42		50.1535	44.9161
3041262	3041660	1	398			SCAB_26711	Product: hypothetical protein	1224.07	1823.13		50.1425	73.8815
8446383	8446967	-1	584			SCAB_76351	Product: hypothetical protein	1114.96	736.6		50.0779	32.7293
5872724	5873230	-1	506			SCAB_52871	Product: MarR family transcriptional regulator	700.494	599.259		49.9295	42.2556
7851522	7852772	-1	1250			SCAB_70901	Product: low-affinity phosphate transporter	884.005	214.233		49.8851	11.9597
4127847	4128293	-1	446			SCAB_36511	Product: chaperone-like ATPase	1187.02	2178.81		49.8765	90.5678
2864168	2865817	-1	1649			SCAB_25201	Product: hypothetical protein; Note: high degree of sequence identity compared to SAV over much of the protein with large in/del	2400.03	2283.51		49.8659	46.9362
2792992	2793711	-1	719			SCAB_24671	Gene: sidC; Product: hypothetical protein; Note: NIS system	474.177	290.271		49.6741	30.0822
1263331	1263549	1	218			SCAB_11251	Product: hypothetical protein	649.768	834.197		49.6702	63.0846
6530149	6530454	-1	305			SCAB_58661	Product: hypothetical protein; Note: no significant db matches	708.148	1374.84		49.5868	95.2385
1401779	1403140	-1	1361			SCAB_12451	Product: amidohydrolase	2405.64	1563.12		49.5532	31.853
6435136	6435738	-1	602			SCAB_57821	Gene: ornA; Product: oligoribonuclease	346.366	342.667		49.5154	48.4613
572371	573744	-1	1373	Cl4 (Terpene)	Crp/Fnr reg (cyclic nucleotide binding-domain)	SCAB_5051	Product: cyclic-nucleotide-binding protein	2086.84	1694.36		49.4686	39.734
7778955	7780421	1	1466			SCAB_70261	Product: hypothetical protein	2127.73	4727.91		49.4647	108.734
3002406	3002687	-1	281			SCAB_26351	Product: acylphosphatase	350.816	612.76		49.4211	85.3968
8289900	8291129	-1	1229			SCAB_74971	Product: hypothetical protein	1709.5	2445		49.4142	69.9164
2347645	2348448	1	803			SCAB_20751	Product: hypothetical protein	3059.71	3147.14		49.3999	50.2666
2644495	2645973	1	1478			SCAB_23341	Product: UDP-phosphate transferase	3506.9	6651.5		49.39	92.6729
8959849	8960196	1	347			SCAB_80781	Product: hypothetical protein	577.554	529.77		49.3655	44.7957
6566852	6567262	1	410			SCAB_59011	Product: hypothetical protein	430.177	235.646		49.2032	26.6639
6841719	6843668	-1	1949			SCAB_61791	Product: hypothetical protein	4728.9	13695		49.1917	140.932
8592242	8592892	1	650			SCAB_77711	Product: hypothetical protein	875.027	1866.66		49.1598	103.746
7555324	7556658	-1	1334			SCAB_68241	Product: hypothetical protein	1963	1644.11		49.0886	40.6733
8591583	8592035	1	452			SCAB_77701	Product: hypothetical protein	907.586	1240.53		49.0444	66.3171
4966892	4967452	-1	560			SCAB_44211	Product: hypothetical protein	2292.13	2584.72		49.0025	54.6651
8544808	8545758	-1	950			SCAB_77331	Product: LacI family transcriptional regulator	2453.89	1918.92		48.8726	37.8081
2291949	2292311	1	362			SCAB_20191	Product: hypothetical protein	159.036	201.809		48.8695	61.3479
3028379	3029797	-1	1418			SCAB_26611	Gene: leuC; Product: 3-isopropylmalate dehydratase large subunit	3215.29	3162.33		48.8361	47.5167
2887868	2888854	-1	986			SCAB_25371	Gene: nusA; Product: transcriptional termination/antitermination factor	2935.88	3478.17		48.8137	57.2099
3868997	3869269	-1	272			SCAB_34271	Product: hypothetical protein	775.521	749.677		48.8001	46.6679
2342654	2342926	1	272			SCAB_20681	Product: hypothetical protein	209.615	276.186		48.7967	63.6044
6804458	6806407	1	1949			SCAB_61471	Product: long-chain fatty-acid CoA ligase	4023.26	4642.29		48.7439	55.6405
3209267	3209848	-1	581			SCAB_28101	Product: hypothetical protein	621.808	854.592		48.5473	66.0063
323780	324106	-1	326			SCAB_2991	Product: hypothetical protein	236.219	151.432		48.4965	30.7561
3842103	3842687	1	584			SCAB_34041	Product: hypothetical protein; Note: TTA-Leu codon(s) 67 may indicate regulation by BldA	597.021	450.206		48.4945	36.1769
2375613	2377136	-1	1523			SCAB_20981	Product: cationic amino acid transporter; Note: cluster 0481 with SCAB74511	1775.14	1551.47		48.4534	41.8941
7594953	7599581	1	4628			SCAB_68611	Gene: gltB; Product: Ferredoxin-dependent glutamate synthase 1	4545.24	6813.04		48.4497	71.8444
869466	871523	-1	2057			SCAB_7741	Product: hypothetical protein	3288.82	3032.99		48.4305	44.1842
7629209	7630120	-1	911			SCAB_68901	Product: ABC transporter ATP-binding protein	1851.38	1222.11		48.3546	31.577
5585641	5587362	1	1721			SCAB_50131	Product: hypothetical protein	4937.98	4758.14		48.3326	46.0729
9802573	9803007	1	434			SCAB_87891	Product: hypothetical protein	805.173	1075.6		48.1608	63.6464
856521	857336	1	815			SCAB_7641	Product: hypothetical protein	326.304	391.398		48.0411	57.0068
4282863	4283726	-1	863			SCAB_38051	Gene: nuoE; Product: NADH dehydrogenase subunit NuoE	2044.06	2879.32		48.0205	66.9175
9196997	9197317	-1	320			SCAB_82961	Product: hypothetical protein	2853.89	3193.95		48.0203	53.1658
3569160	3570302	-1	1142			SCAB_31501	Product: peptide ABC transporter	1929.38	1763.16		47.9742	43.3709
78918	79508	-1	590			SCAB_0692	Product: hypothetical protein; Note: coiled-coil region aa23-52; overlaps see SCAB0691 IS transposase	2800.44	2472.52		47.8303	41.7766
4967487	4967573	-1	86			SCAB_44221	Product: hypothetical protein	148.475	171.006		47.7779	54.4379
863000	863965	-1	965			SCAB_7681	Product: hypothetical protein	2105.01	1643.12		47.7686	36.8871
8216059	8216646	-1	587			SCAB_74281	Product: FMN-binding protein	2505.23	8284.91		47.6285	155.821
9966761	9967426	-1	665			SCAB_89351	Product: GntR family transcriptional regulator	6075.97	7407.21		47.5471	57.343
7682227	7683132	-1	905			SCAB_69391	Product: hypothetical protein	1899.11	1094.29		47.4683	27.0584
2449057	2449191	1	134			SCAB_21391	Product: hypothetical protein	176.291	153.681		47.4492	40.92
6241100	6242512	1	1412			SCAB_55931	Product: malate dehydrogenase; Note: cluster 0617 with SCAB29861	1332.61	1284.14		47.41	45.1956
787814	788176	-1	362			SCAB_7071	Gene: nirD; Product: 2Fe-2S rieske nitrite reductase small subunit	322.985	63.194		47.3967	9.17401
1791272	1793083	-1	1811			SCAB_16071	Product: hypothetical protein	1580.08	861.197		47.2933	25.5
1397377	1398219	1	842			SCAB_12381	Product: hypothetical protein	1286.23	684.444		47.2371	24.8668
7744700	7746016	-1	1316			SCAB_69891	Product: hypothetical protein; Note: contains direct repeats SGASSVPG aa338..362	3150.2	3317.55		47.2356	49.2116
5144369	5144881	1	512			SCAB_45871	Product: nucleic-acid-binding protein Jag	622.269	757.31		47.1243	56.7359
8681878	8683011	-1	1133			SCAB_78601	Product: ligase	1731.1	1825.06		47.1086	49.133
2730932	2731969	1	1037			SCAB_24141	Product: hypothetical protein	1624.83	2171.96		46.8959	62.015
3595973	3596146	-1	173			SCAB_31721	Product: hypothetical protein	109.315	81.0953		46.7955	34.343
2434841	2435896	-1	1055			SCAB_21281	Product: hypothetical protein	2090.7	2028.57		46.7942	44.9167
4204564	4205016	-1	452			SCAB_37311	Product: hypothetical protein	351.672	651.968		46.6668	85.5883
3403289	3404230	1	941			SCAB_29891	Gene: atrB; Product: ABC transporter	922.227	658.262		46.5789	32.8903
1293634	1294293	-1	659			SCAB_11481	Product: cytochrome subunit beta	873.758	553.001		46.5038	29.1166
877449	878432	1	983			SCAB_7801	Product: oxidoreducatse	2006.87	3144.06		46.3656	71.8598
6043917	6044594	1	677			SCAB_54381	Product: lipoprotein	325.992	419.235		46.3502	58.9685
4312145	4312603	-1	458			SCAB_38351	Product: AsnC family transcriptional regulator	387.572	656.176		46.2515	77.466
2690101	2690709	-1	608			SCAB_23722	Product: hypothetical protein; Note: overlaps see SCAB23721 IS transposase	1642.33	1710.31		46.2331	47.6303
3524232	3525356	1	1124			SCAB_31051	Product: metal-transporter	1762.58	3175.74		46.2267	82.3959
5117685	5118398	-1	713			SCAB_45621	Product: hypothetical protein	869.36	1086.11		46.0663	56.9343
8377908	8378708	1	800			SCAB_75821	Product: glycosyl transferase family protein	1512.21	2345.04		45.9995	70.5685
1887169	1888173	-1	1004			SCAB_16761	Product: ABC transporter	2612.32	3681.9		45.9426	64.0586
1772996	1773667	-1	671			SCAB_15891	Product: GTP cyclohydrolase II	967.691	691.82		45.897	32.4607
7524656	7525729	1	1073			SCAB_67981	Gene: murX; Product: phospho-N-acetylmuramoyl-pentapeptide-t ra nsferase	1630.52	2065.51		45.8928	57.5127
2304642	2305226	1	584			SCAB_20331	Product: hypothetical protein	1781.58	2103.27		45.8824	53.5862
6303123	6304373	-1	1250			SCAB_56581	Product: PTS transmembrane component; Note: see also SCAB56721	2882.44	2022.2		45.7109	31.7249
3801838	3802611	1	773			SCAB_33671	Gene: uppS1; Product: UDP pyrophosphate synthetase	2201.1	2696.37		45.6532	55.3258
5669558	5669989	-1	431			SCAB_50951	Product: hypothetical protein	538.486	912.565		45.6246	76.4903
345318	346436	1	1118			SCAB_3161	Product: hypothetical protein	3024.62	1470.04		45.5723	21.9117
8864484	8864921	1	437			SCAB_79971	Product: hypothetical protein	560.463	1045.03		45.5617	84.0426
8624679	8625116	1	437			SCAB_78031	Product: hypothetical protein; Note: TTA-Leu codon(s) 39 may indicate regulation by BldA	500.453	463.955		45.5405	41.7664
3091131	3092294	1	1163			SCAB_27131	Product: membrane-associated oxidoreductase	855.335	995.672		45.5066	52.4049
561366	563285	-1	1919			SCAB_4951	Product: ABC transporter ATP-binding protein	2091.01	13396		45.4941	288.332
8840543	8841001	1	458			SCAB_79771	Product: hypothetical protein	706.533	512.38		45.4754	32.6253
4393550	4394605	-1	1055			SCAB_39151	Product: epimerase	2940.21	2214.09		45.4369	33.8489
7909285	7910076	1	791			SCAB_71511	Product: ABC transporter ATP-binding protein	715.073	1225.69		45.4124	77.0058
2199817	2200710	1	893			SCAB_19461	Product: hypothetical protein	3786.26	4592.4		45.4039	54.4804
8181582	8181938	-1	356			SCAB_73951	Product: hypothetical protein	789.394	829.801		45.3562	47.1666
5573912	5574370	1	458			SCAB_49991	Product: hypothetical protein	536.836	439.183		45.342	36.6963
9528687	9529307	-1	620			SCAB_85291	Product: hypothetical protein	1938.45	678.351		45.3308	15.6932
3425366	3426337	1	971			SCAB_30121	Product: hypothetical protein	1378.16	2642.83		45.298	85.9343
7416716	7419418	-1	2702			SCAB_67031	Product: oxoglutarate dehydrogenase	2756.72	2665.46		45.2671	43.2993
7837013	7837864	1	851			SCAB_70761	Product: solute-binding protein	1059.7	1381.28		45.2485	58.3472
6715926	6716996	1	1070			SCAB_60241	Product: hypothetical protein	1257.13	1025.76		45.2368	36.515
8040619	8040906	1	287			SCAB_72691	Product: hypothetical protein	295.496	540.99		45.2175	81.8957
7907805	7908053	1	248			SCAB_71491	Product: hypothetical protein	895.571	948.87		45.1882	47.3642
4053746	4055326	1	1580			SCAB_35911	Product: peptidase	1652.48	2199.13		45.1769	59.477
9822649	9823593	1	944			SCAB_88081	Product: 5prime nucleotidase	2243.1	2384.32		45.1728	47.5018
1768070	1769338	1	1268			SCAB_15851	Product: transposase	2079.94	1541.38		45.0985	33.0628
7881810	7882343	1	533			SCAB_71231	Product: hypothetical protein	650.179	548.252		44.9863	37.5271
3511966	3512184	1	218			SCAB_30921	Product: hypothetical protein	165.482	91.2261		44.9825	24.5318
9380882	9381160	1	278	ccm Cl31 (Concanamycin)	Methoxymal biosynthesis	SCAB_83951	Product: methoxymalonate biosynthesis protein	329.62	85.8635		44.9034	11.5715
4369016	4370785	1	1769			SCAB_38961	Gene: argS; Product: arginyl-tRNA synthetase	2100.51	7014.34		44.8612	148.201
8106492	8110019	1	3527			SCAB_73321	Gene: metH; Product: methionine synthase	6694.39	10693.4		44.8187	70.8239
4655082	4656281	-1	1199			SCAB_41281	Product: serine protease	3626.09	4112.78		44.6668	50.1186
8515200	8515685	1	485			SCAB_77061	Product: hypothetical protein	744.397	794.529		44.5527	47.0432
3023534	3024544	-1	1010			SCAB_26541	Gene: gpdA; Product: glycerol-3-phosphate dehydrogenase; Note: cluster 0583 with SCAB79801	3693.18	3426.49		44.437	40.786
8746758	8747960	1	1202			SCAB_79171	Gene: rarA4; Product: hypothetical protein	1508.88	1687.35		44.3682	49.0841
1206148	1206882	-1	734			SCAB_10711	Product: oxidoreductase	1686.17	1773.62		44.2944	46.0919
2415038	2416189	1	1151			SCAB_21221	Product: serine/threonine protein kinase	2386.53	3554.82		44.2826	65.2532
6506480	6506746	-1	266			SCAB_58471	Product: hypothetical protein	368.946	463.009		44.267	54.9572
108135	108560	1	425			SCAB_0981	Product: hypothetical protein; Note: no significant db matches	848.466	1025.8		44.2585	52.935
5985075	5987042	1	1967			SCAB_53921	Product: hypothetical protein; Note: possibly subunit of ATP transporter system	2860.64	3155.71		44.184	48.2186
6859993	6860406	-1	413			SCAB_61951	Product: metal uptake regulator	1118.07	2374.75		44.137	92.7403
4485797	4487257	-1	1460			SCAB_39931	Product: aldehyde dehydrogenase	1406.1	1718.65		44.1212	53.3502
5154176	5156407	-1	2231			SCAB_45971	Product: hypothetical protein	3166.54	4618.06		44.0177	63.5067
7331566	7332441	-1	875			SCAB_66241	Product: hypothetical protein	1636.51	1927.37		43.9947	51.2584
6292927	6293514	-1	587			SCAB_56461	Product: nicotinamidase	2431.17	2261.9		43.978	40.4773
4788964	4789536	-1	572			SCAB_42501	Product: hypothetical protein	693.406	872.174		43.9402	54.6758
9859620	9861728	1	2108			SCAB_88441	Product: hypothetical protein	15362.6	15879.8		43.8439	44.8339
8208336	8209514	1	1178			SCAB_74211	Gene: argJ; Product: glutamate N-acetyltransferase	1864.08	1441.29		43.7917	33.4961
6330725	6331525	1	800			SCAB_56811	Product: ABC transporter	824.286	3020.36		43.7629	158.637
3466177	3467274	-1	1097			SCAB_30521	Product: hypothetical protein	1745.19	2400.46		43.7387	59.5162
1180373	1180900	-1	527			SCAB_10471	Product: hypothetical protein	810.635	943.618		43.6788	50.2989
4315659	4317116	-1	1457			SCAB_38401	Product: 3-octaprenyl-4-hydroxybenzoate carboxy-lyase	2757.41	3919.27		43.6637	61.3963
7624393	7625121	1	728			SCAB_68851	Product: hypothetical protein	536.642	614.728		43.6155	49.4262
1036178	1036372	-1	194			SCAB_9201	Product: hypothetical protein	250.788	122.305		43.5908	21.0305
3459418	3459837	1	419			SCAB_30481	Gene: catR; Product: hydrogen peroxide sensitive repressor	626.059	659.754		43.5071	45.3571
1848387	1848617	-1	230			SCAB_16461	Product: hypothetical protein	810.131	853.707		43.4405	45.2862
2844540	2844698	1	158			SCAB_25131	Product: hypothetical protein	131.644	212.091		43.3585	69.1055
1085222	1086550	-1	1328			SCAB_9651	Product: monooxygenase P450	2813.29	1353.54		43.3321	20.6245
5566374	5566889	1	515			SCAB_49911	Product: hypothetical protein	862.548	1117.51		43.327	55.5321
2818153	2819040	1	887			SCAB_24911	Gene: gluD; Product: glutamate uptake system; Note: cluster 0570 with SCAB89991	2344.21	1790.56		43.3265	32.7389
2027767	2029170	-1	1403			SCAB_17991	Product: D-hydantoinase	510.271	404.067		43.214	33.8527
4219633	4220211	-1	578			SCAB_37471	Gene: nuoI2; Product: NADH dehydrogenase subunit NuoI2	1583.47	1118.57		43.1814	30.1764
2280124	2281317	-1	1193			SCAB_20101	Product: peptidase	543.157	1177.45		43.044	92.3099
3847760	3848749	-1	989			SCAB_34101	Product: serine/threonine protein kinase	1991.99	2060.44		43.0164	44.0173
3824445	3825767	-1	1322			SCAB_33891	Product: hypothetical protein	1958.12	1173.52		42.9952	25.4911
1733903	1735735	1	1832			SCAB_15571	Product: hypothetical protein	13708.1	8041.86		42.9901	24.9497
1834817	1836631	1	1814			SCAB_16371	Product: restriction protein	1904.57	1806.03		42.9834	40.3225
4653190	4653684	1	494			SCAB_41261	Product: hypothetical protein	552.427	667.938		42.9559	51.3809
1315120	1316388	1	1268			SCAB_11691	Product: transposase	2139.88	1700.12		42.8954	33.7147
3026469	3027122	-1	653			SCAB_26581	Product: histone-like DNA binding protein	1818.08	2488.55		42.8798	58.0636
1952635	1952916	-1	281			SCAB_17301	Gene: gvpK; Product: gas vesicle synthesis protein	315.705	178.785		42.8527	24.0074
1506803	1507780	1	977			SCAB_13461	Product: acyl-ACP desaturase	1159.28	544.959		42.7953	19.9017
880672	881292	1	620			SCAB_7831	Product: hypothetical protein	1000.39	1559.73		42.7599	65.953
6499766	6500923	1	1157			SCAB_58381	Product: oxidoreductase	2219.54	1066.22		42.7017	20.2931
5719498	5720355	1	857			SCAB_51411	Product: hydrolase; Note: codon 37 TTA-Leu (rare) indicates regulation by BldA; TTA-Leu codon(s) 37 may indicate regulation by BldA	1147.23	1222.08		42.603	44.8957
2806697	2807227	-1	530			SCAB_24761	Product: hypothetical protein	2407.84	2498.19		42.5007	43.6225
7348169	7349746	1	1577			SCAB_66401	Product: efflux transporter protein	2496.1	1891.8		42.3744	31.7712
4333416	4334543	-1	1127			SCAB_38631	Product: cytochrome assembly protein	1759.88	2315.11		42.369	55.1385
3829234	3829647	-1	413			SCAB_33931	Product: hypothetical protein	1206.24	1153.11		42.3462	40.0469
1954245	1955474	-1	1229			SCAB_17341	Product: hypothetical protein	977.852	490.396		42.3383	21.0051
4778411	4778581	-1	170			SCAB_42421	Product: hypothetical protein	236.853	251.958		42.3288	44.5452
7669862	7670857	1	995			SCAB_69261	Product: DNA-binding protein	945.373	1329.95		42.3272	58.9074
2462491	2463888	-1	1397			SCAB_21541	Product: hypothetical protein	3810.42	4262.67		42.254	46.7621
2563041	2565794	1	2753			SCAB_22631	Product: hypothetical protein; Note: no signficant db matches	4145.48	3351.61		42.2151	33.7648
6298089	6298511	1	422			SCAB_56511	Product: hypothetical protein	401.646	455.25		42.1428	47.2549
3276772	3277146	-1	374			SCAB_28751	Gene: atpC; Product: ATP synthase subunit epsilon	443.264	605.549		42.1041	56.9022
8807131	8807928	-1	797	cfa Cl29 (coronafacic acid-like)	CfaR (PAS-LuxR regulator)	SCAB_79591	Product: hypothetical protein	1731.65	1005.21		42.0892	24.1704
6506743	6507633	-1	890			SCAB_58481	Product: hypothetical protein	2828.86	4047.71		42.0686	59.5488
7882340	7883965	1	1625			SCAB_71241	Product: sodium:solute symporter	10563.4	8145.04		42.041	32.0686
7492323	7492970	1	647			SCAB_67691	Product: oxidoreductase	2188.62	2378.86		42.0242	45.1873
6414322	6414696	1	374			SCAB_57611	Product: hypothetical protein	361.577	314.328		42.0224	36.1394
6169810	6174783	1	4973			SCAB_55421	Gene: gdh; Product: NAD-glutamate dehydrogenase	8742.33	13348		41.9868	63.419
8853265	8853555	1	290			SCAB_79871	Product: hypothetical protein	1289	1770.17		41.9824	57.0359
7024787	7028737	-1	3950			SCAB_63411	Product: hypothetical protein	1862.3	1674.72		41.936	37.3077
528218	528580	-1	362			SCAB_4641	Product: hypothetical protein; Note: no significant db matches	890.868	860.891		41.8991	40.055
3642688	3643950	1	1262			SCAB_32131	Product: monooxygenase	3055.43	2602.24		41.8759	35.2823
2891714	2893417	-1	1703			SCAB_25421	Gene: proS; Product: prolyl tRNA synthetase	3044.09	2518.16		41.7243	34.1454
2839188	2840615	-1	1427			SCAB_25101	Product: radical SAM protein; Note: cluster 0568 with SCAB24811	4318.1	7465.22		41.6887	71.2993
3590739	3591146	-1	407			SCAB_31652	Product: hypothetical protein	351.519	231.391		41.6718	27.1367
8747978	8748355	1	377			SCAB_79181	Gene: rarB4; Product: hypothetical protein	609.337	800.643		41.6659	54.1601
3474291	3475907	-1	1616			SCAB_30631	Product: stress protein	2940.94	2161.36		41.6594	30.2881
2863057	2863956	-1	899			SCAB_25191	Gene: dapA1; Product: dihydrodipicolinate synthase 1; Note: cluster 0574 with SCAB70181	8355.54	13472.6		41.6567	66.4474
3066040	3067128	-1	1088			SCAB_26941	Product: branched-chain amino acid aminotransferase	2501.12	2865.82		41.6281	47.1866
5548891	5549178	-1	287			SCAB_49741	Product: hypothetical protein	589.28	960.672		41.6278	67.1359
6508572	6508775	1	203			SCAB_58501	Product: hypothetical protein	187.724	297.591		41.5305	65.1305
3923494	3924123	1	629			SCAB_34781	Product: ATP-binding protein	4155.11	3813.48		41.53	37.7067
1205332	1205961	-1	629			SCAB_10701	Product: protein SCJ12.13c	899.628	756.136		41.5168	34.5206
900218	901735	1	1517			SCAB_8011	Product: two-component sensor histidine kinase	2884.85	3663.77		41.4724	52.1053
3070210	3070341	-1	131			SCAB_26971	Product: hypothetical protein	52.6662	45.0063		41.4558	35.0465
4605805	4606416	-1	611			SCAB_40821	Product: hypothetical protein	1712.21	2566.05		41.3885	61.3631
8538671	8539318	1	647			SCAB_77281	Product: hypothetical protein	2380.15	2147.99		41.3861	36.9489
1149506	1151089	1	1583			SCAB_10161	Product: glycosidase	6989.81	3790.92		41.3075	22.1629
6448192	6449451	-1	1259			SCAB_57941	Gene: desB; Product: desferrioxamine (siderophore) biosynthesis monooxygenase DesB	2075.1	1333.23		41.2993	26.2498
5210343	5210873	-1	530			SCAB_46461	Product: phosphotransferase	573.506	3556.69		41.2729	253.216
5243493	5244980	-1	1487			SCAB_46731	Product: Xaa-Pro aminopeptidase	1600.99	1828.59		41.2602	46.6203
6290073	6292427	1	2354			SCAB_56441	Product: protease	5036.25	5871.67		41.2518	47.5789
5034656	5035069	1	413			SCAB_44881	Product: hypothetical protein	469.906	506.419		41.2413	43.9692
6629021	6629272	1	251			SCAB_59581	Product: hypothetical protein	120.866	132.21		40.9198	44.2804
7884150	7885139	1	989			SCAB_71251	Gene: moaA; Product: molybdenum cofactor biosynthesis protein A	1558.68	3118.73		40.9124	80.9829
4955739	4957193	-1	1454			SCAB_44121	Gene: argG; Product: argininosuccinate synthase	2141.74	1816.43		40.8967	34.3128
3172754	3173701	-1	947			SCAB_27871	Product: ABC transporter ATP-binding protein	2773.27	249.189		40.8736	3.63328
2838445	2839191	-1	746			SCAB_25091	Product: CDP-alcohol phosphatidyltransferase	1351.01	1859.88		40.8025	55.5685
4831540	4831959	1	419			SCAB_42941	Product: hypothetical protein	2439.18	2148.17		40.8009	35.5477
2152540	2153526	-1	986			SCAB_19051	Product: solute-binding lipoprotein	1576.71	1202.84		40.79	30.7842
2824330	2825613	-1	1283			SCAB_24961	Product: hypothetical protein	2888.08	1998.07		40.7626	27.8985
9216388	9216861	1	473			SCAB_83121	Product: mut-like protein	518.515	1063.76		40.7241	82.6512
2053635	2054216	-1	581			SCAB_18201	Product: hypothetical protein	623.971	729.423		40.6722	47.036
6109493	6111277	-1	1784			SCAB_54981	Product: hypothetical protein	3326.99	3689.73		40.6704	44.621
6322138	6322875	1	737			SCAB_56731	Product: ribonuclease	649.829	702.133		40.6326	43.4322
4300199	4301044	-1	845			SCAB_38221	Product: hypothetical protein	3976.57	4008.96		40.6272	40.5189
5816355	5819357	1	3002			SCAB_52311	Product: D-alanyl-D-alanine carboxypeptidase	6832.95	7641.9		40.601	44.9207
3127023	3127793	-1	770			SCAB_27451	Product: ATP/GTP-binding protein; Note: TTA-Leu codon(s) 14 may indicate regulation by BldA	1474.92	971.118		40.5633	26.4214
9015716	9016189	1	473			SCAB_81241	Product: hypothetical protein	528.947	309.983		40.5343	23.4999
8336681	8338132	1	1451			SCAB_75391	Gene: guaB3; Product: inosine monophosphate dehydrogenase	4436.14	4531.76		40.4645	40.8935
8743201	8744544	-1	1343			SCAB_79131	Product: hypothetical protein; Note: PAS domain may indicate role in signal detection	3528.45	3831.35		40.4633	43.4657
4470698	4471822	-1	1124			SCAB_39811	Product: hypothetical protein	2655.37	4285.08		40.4348	64.5515
1306529	1307074	1	545			SCAB_11621	Product: sigma factor	793.306	1294.2		40.4138	65.224
1735756	1737453	1	1697			SCAB_15581	Product: hypothetical protein	2693.27	2041.65		40.3402	30.2522
3784806	3786482	1	1676			SCAB_33551	Gene: fumB; Product: fumarate hydratase class I	1402.06	1745.97		40.2873	49.6312
2266061	2266780	-1	719			SCAB_19991	Product: DNA exonuclease	1091.34	1060.46		40.2246	38.667
2337643	2338509	1	866			SCAB_20631	Product: hypothetical protein	573.156	227.122		40.1754	15.7494
5119233	5120126	-1	893			SCAB_45641	Product: hypothetical protein	1056.11	1122.45		40.0926	42.1543
4441399	4441932	-1	533			SCAB_39521	Product: N-acetyltransferase	1173.51	833.209		40.0681	28.1439
7700024	7700680	-1	656			SCAB_69541	Product: hydrolase	927.805	1543.78		40.0338	65.898
1180960	1181694	-1	734			SCAB_10481	Product: hypothetical protein	1688.52	1443.69		39.9966	33.8303
3476151	3476747	-1	596			SCAB_30651	Product: hypothetical protein	788.396	728.542		39.9499	36.521
3115428	3115718	-1	290			SCAB_27331	Product: hypothetical protein	381.977	609.814		39.8981	63.013
3712322	3713569	1	1247			SCAB_32891	Product: hypothetical protein	753.348	591.485		39.8885	30.9823
9612692	9613126	-1	434			SCAB_86011	Product: regulatory protein	392.018	577.507		39.8322	58.0501
9697683	9699137	-1	1454			SCAB_86771	Product: Cys/Met metabolism protein	4332.4	2469.29		39.7056	22.3879
8438231	8438986	1	755			SCAB_76281	Product: hypothetical protein	854.492	1337.66		39.6957	61.4751
4405642	4406637	1	995			SCAB_39211	Gene: trpS2; Product: tryptophanyl-tRNA synthetase	1006.7	1319.97		39.6861	51.4777
4433309	4434922	-1	1613			SCAB_39451	Product: major facilitator exporter	2130.15	770.851		39.6451	14.1928
9993185	9994600	-1	1415			SCAB_89631	Product: metallopeptidase	9910.73	9664.65		39.6087	38.2111
4103994	4104701	1	707			SCAB_36281	Product: hypothetical protein	1463.34	3154.22		39.5353	84.304
947220	947999	1	779			SCAB_8421	Product: hypothetical protein	3935.87	3268.9		39.5148	32.4667
7122263	7122574	1	311			SCAB_64281	Product: hypothetical protein	2281.26	3238.9		39.4958	55.4743
8610232	8611923	-1	1691			SCAB_77921	Product: hypothetical protein; Note: cluster 0386 with SCAB1391	2599.45	2576.4		39.4893	38.7194
1704817	1705872	1	1055			SCAB_15301	Product: oxidoreductase subunit alpha	2149.03	1755.64		39.4602	31.8911
2784193	2784663	-1	470			SCAB_24611	Product: hypothetical protein	969.926	921.001		39.4183	37.0286
2867889	2869268	-1	1379			SCAB_25241	Product: M16 family endopeptidase	3063.52	5088.78		39.2265	64.4598
7959840	7960517	1	677			SCAB_71981	Gene: cmk; Product: cytidylate kinase	2016.52	3208.09		39.1543	61.6226
7639060	7641786	1	2726			SCAB_68981	Gene: polA; Product: DNA polymerase I	11063.9	11994.8		39.0676	41.9003
917171	918073	-1	902			SCAB_8171	Product: transporter	8737.89	8684.77		39.0471	38.3935
7780634	7782127	1	1493			SCAB_70271	Product: hypothetical protein	2737.49	2725.72		38.9939	38.4099
9725525	9729799	1	4274			SCAB_87071	Product: two-component system sensory histidine kinase	6493.56	6180.66		38.8921	36.6211
6014138	6015586	-1	1448			SCAB_54171	Product: nucleotidyltransferase	2040.92	3663.61		38.8787	69.0416
923112	925016	1	1904			SCAB_8221	Product: hypothetical protein	4943.71	4446.13		38.8174	34.5361
1537980	1538756	1	776			SCAB_13691	Product: hypothetical protein	1594.2	2406.5		38.6847	57.7696
3436859	3437098	1	239			SCAB_30211	Product: hypothetical protein	534.471	336.399		38.6792	24.0838
4424728	4425765	1	1037			SCAB_39371	Product: DNA-binding protein	1570.97	1874.85		38.6429	45.6231
8244473	8244796	1	323			SCAB_74541	Product: hypothetical protein	705.398	512.609		38.5615	27.7219
9303127	9303246	1	119			SCAB_83821	Product: hypothetical protein	221.389	154.714		38.5578	26.6565
6550022	6550939	-1	917			SCAB_58881	Product: hypothetical protein	1163.34	720.715		38.5426	23.622
4657266	4658375	-1	1109			SCAB_41301	Product: endonuclease/N-glycosylase	3681.09	3340.39		38.5404	34.5982
2409195	2413514	1	4319			SCAB_21201	Product: hypothetical protein; Note: cluster 0486 with SCAB7251	12564.7	8247.2		38.504	25.0021
3554709	3555680	-1	971			SCAB_31361	Product: N-acetylglucosaminylphosphatidylinositol de-N-acetylase	780.416	750.519		38.4888	36.6173
3903326	3904933	1	1607			SCAB_34571	Gene: pccB; Product: propionyl-CoA carboxylase complex subunit beta	1388.3	1694.52		38.4862	46.4714
3646843	3647820	1	977			SCAB_32171	Product: hypothetical protein; Note: TTA-Leu codon(s) 17. 60 may indicate regulation by BldA	1150.96	1357.37		38.4485	44.8573
7277323	7278384	1	1061			SCAB_65811	Product: hypothetical protein	1523.74	1163.29		38.4475	29.0379
2949128	2950492	1	1364			SCAB_25861	Product: aminotransferase	1945.23	1351.67		38.437	26.4219
4540705	4540968	1	263			SCAB_40391	Product: hypothetical protein	422.36	2981.35		38.3558	267.842
7540772	7541386	1	614			SCAB_68121	Gene: lspA; Product: lipoprotein signal peptidase	3584.66	6517.71		38.2843	68.8628
2981911	2983326	-1	1415			SCAB_26211	Product: class II tRNA synthetase	3598.73	32198.8		38.2514	338.575
5716738	5717430	1	692			SCAB_51401	Gene: ideR; Product: iron-dependent repressor	1404.6	2152.33		38.2213	57.94
3587533	3590073	-1	2540			SCAB_31641	Product: stage II sporulation protein E	2702.96	2639.88		38.1883	36.8971
3443114	3444181	1	1067			SCAB_30271	Gene: nrdM; Product: ribonucleotide-diphosphate reductase small chain	1240.87	1804.25		38.1654	54.8983
6292542	6292904	1	362			SCAB_56451	Product: hypothetical protein	431.648	453.516		38.1633	39.6668
7093045	7093482	-1	437			SCAB_64011	Product: MarR family transcriptional regulator	761.482	963.563		38.1587	47.7674
7764991	7765848	-1	857			SCAB_70101	Product: alpha-L-arabinofuranosidase	2401.17	2642.88		38.0948	41.4797
5196629	5197741	-1	1112			SCAB_46371	Product: phosphoesterase	1141.54	2100.83		38.0435	69.2625
6661514	6662971	-1	1457			SCAB_59841	Product: amino acid transporter	1465.74	839.879		38.0076	21.5451
5076448	5077296	1	848			SCAB_45251	Product: ABC transporter	1097.91	13863.5		37.9325	473.844
4099937	4100548	-1	611			SCAB_36231	Product: LuxR family transcriptional regulator	2741.12	2431.86		37.9208	33.2816
1978339	1979910	1	1571			SCAB_17571	Product: peptidase	1359.08	1225.13		37.9152	33.8117
3258756	3260030	1	1274			SCAB_28551	Product: ABC transporter ATP-binding protein	3643.27	2900.69		37.8494	29.8117
8577205	8577633	-1	428			SCAB_77561	Product: hypothetical protein	677.916	649.24		37.83	35.8413
5248908	5249897	-1	989			SCAB_46771	Product: hypothetical protein	599.188	525.223		37.8154	32.7919
5137597	5138727	-1	1130			SCAB_45811	Gene: dnaN; Product: DNA polymerase III subunit beta	817.959	967.535		37.7996	44.2323
7613649	7614560	-1	911			SCAB_68761	Product: hypothetical protein	1344.53	1771.05		37.7804	49.2317
2107309	2108682	-1	1373			SCAB_18711	Product: hypothetical protein	1248.62	900.033		37.7232	26.9001
8334462	8335148	1	686			SCAB_75371	Gene: rpe; Product: ribulose-phosphate 3-epimerase	1123.58	1672.07		37.6408	55.4146
6562776	6563432	-1	656			SCAB_58971	Gene: aroQ; Product: chorismate mutase	619.111	305.831		37.6153	18.3821
7407329	7408768	1	1439			SCAB_66941	Product: regulator	1281.17	1251.66		37.5742	36.3149
9162224	9162976	1	752			SCAB_82601	Product: oxidoreductase	8304.92	11833.4		37.5387	52.9142
8328822	8329469	-1	647			SCAB_75331	Product: hypothetical protein	1504.16	915.145		37.4833	22.5607
8224497	8225687	1	1190			SCAB_74351	Gene: glpQ3; Product: glycerophosphoryl diester phosphodiesterase	2345.79	3503.99		37.4751	55.3776
4126641	4127201	1	560			SCAB_36491	Product: hypothetical protein	1087.54	1447.63		37.4453	49.3092
2446421	2446972	-1	551			SCAB_21371	Product: hypothetical protein	3375.07	1789.55		37.4034	19.6196
7298937	7301771	1	2834			SCAB_65951	Product: hypothetical protein; Note: no full length matches	2140.42	1406.5		37.3949	24.3092
4414026	4415879	-1	1853			SCAB_39291	Gene: ilvD; Product: dihydroxy acid/phosphogluconate dehydratase	1534.7	1906.48		37.3452	45.8944
6951240	6952625	-1	1385			SCAB_62811	Product: transporter	984.001	1029.49		37.2928	38.5983
37024	37614	-1	590			SCAB_0372	Product: hypothetical protein; Note: maybe missing stop codon. overlaps see SCAB0371 IS transposase	1745.49	1787.47		37.2875	37.7747
3206688	3208577	1	1889			SCAB_28081	Product: two-component sensor kinase; Note: TTA-Leu codon(s) 37 may indicate regulation by BldA	1139.56	2511.92		37.2724	81.2784
624458	625405	1	947		membrane protein (SPFH-like, associated with lipid raft and other membrane organistation events)	SCAB_5561	Product: hypothetical protein	2946.46	4057.06		37.2493	50.7395
5116975	5117667	-1	692			SCAB_45611	Product: sortase	677.01	549.855		37.1392	29.8403
8138351	8138932	-1	581			SCAB_73611	Product: hypothetical protein	590.768	6861.67		37.0398	425.598
4978832	4979467	1	635			SCAB_44351	Product: hypothetical protein	1563.34	773.017		37.0284	18.1129
4288612	4289904	-1	1292			SCAB_38111	Product: oxidoreductase	8193.46	11405.1		37.0076	50.9613
5825481	5825819	-1	338			SCAB_52391	Product: DNA-binding protein	1019.79	929.109		36.9378	33.2925
10012195	10012692	-1	497			SCAB_89821	Product: hypothetical protein; Note: no significant db matches; TTA-Leu codon(s) 75 may indicate regulation by BldA	1773.6	1195.07		36.9268	24.6148
8160204	8161046	-1	842			SCAB_73771	Product: siderophore-interacting protein	374.82	504.511		36.8639	49.087
335810	337828	1	2018			SCAB_3071	Product: serine/threonine protein kinase	2454	2969.44		36.8356	44.0945
775105	776100	-1	995			SCAB_6971	Product: glycine betaine-binding lipoprotein	1022.93	482.022		36.8003	17.155
8292278	8292994	1	716			SCAB_74991	Product: hydrolase	1035.54	7790.57		36.7617	273.599
7914123	7914398	1	275			SCAB_71581	Product: hypothetical protein; Note: 87%aaid to first 86aa of SCO1792; cf SCAB71591 and SCAB71611	386.05	701.3		36.6956	65.9466
845655	845996	1	341			SCAB_7531	Product: hypothetical protein; Note: no significant db matches	775.617	870.762		36.6726	40.7297
5803779	5804300	-1	521			SCAB_52191	Product: hypothetical protein	2167.59	3719.22		36.6684	62.242
6210199	6211944	1	1745			SCAB_55671	Gene: pkaA; Product: serine/threonine protein kinase	1368.28	1989.57		36.6297	52.6909
5097867	5098520	1	653			SCAB_45441	Product: dehydrogenase flavoprotein	712.698	422.387		36.6059	21.4622
6925818	6927551	-1	1733			SCAB_62521	Product: ABC transporter	4337.53	32068.3		36.5148	267.067
4111789	4112145	-1	356			SCAB_36351	Product: transcriptional regulator	258.151	378.326		36.4924	52.9071
4207329	4208357	-1	1028			SCAB_37341	Product: hypothetical protein	1390.51	1579.73		36.4564	40.9731
1471061	1471576	-1	515			SCAB_13121	Product: hypothetical protein	701.257	658.731		36.4539	33.876
9395231	9396052	1	821	ccm Cl31 (Concanamycin)		SCAB_84081	Product: hypothetical protein	649.246	592.293		36.4426	32.8892
6663177	6663734	1	557			SCAB_59851	Product: sugar-phosphate isomerase	855.604	1734.97		36.4106	73.0408
5278180	5279838	1	1658			SCAB_47091	Product: fatty acid CoA ligase	4048.08	6987.76		36.2807	61.9558
4980517	4980939	-1	422			SCAB_44391	Product: hypothetical protein	225.421	179.763		36.2336	28.5848
6132399	6132569	1	170			SCAB_55141	Product: hypothetical protein	134.322	195.022		36.1978	51.9919
8494285	8494716	1	431			SCAB_76891	Product: DNA-binding protein	619.858	368.132		36.1664	21.2488
1817525	1817767	-1	242			SCAB_16181	Product: hypothetical protein	126.545	104.268		36.1304	29.4509
3528996	3530129	1	1133			SCAB_31101	Product: ATP-binding protein	1899.4	2898.83		36.1064	54.5138
6037456	6038178	1	722			SCAB_54331	Product: hypothetical protein	2584.21	4002.54		36.0678	55.2643
2775489	2776115	1	626			SCAB_24531	Product: hypothetical protein	475.943	464.848		36.0658	34.8473
1243994	1245403	-1	1409			SCAB_11081	Product: hypothetical protein	1144.85	900.404		35.9041	27.9351
4227197	4227868	1	671			SCAB_37551	Product: two-component system response regulator	1203.77	1817.88		35.886	53.6124
3584673	3585449	1	776			SCAB_31611	Product: succinate dehydrogenase iron-sulfur subunit	2208.98	1083.52		35.878	17.4096
7330515	7331453	-1	938			SCAB_66231	Product: hypothetical protein	2304.8	3218		35.8472	49.5138
6834770	6836074	1	1304			SCAB_61711	Product: hypothetical protein	1831.05	4084.89		35.818	79.0497
5187575	5187892	1	317			SCAB_46281	Product: hypothetical protein	290.123	380.124		35.8166	46.4242
5217997	5218716	1	719			SCAB_46531	Product: ABC transporter	1041.38	2482.58		35.769	84.3565
471847	473808	1	1961			SCAB_4131	Product: hypothetical protein; Note: PAS domain may indicate role in signal detection	1153.1	1800.7		35.641	55.0606
7458424	7459479	1	1055			SCAB_67381	Gene: trpD1; Product: phosphoribosylanthranilate transferase	2014.63	3788.48		35.6138	66.253
3508706	3509842	-1	1136			SCAB_30901	Product: hypothetical protein	3777.62	4653.23		35.6101	43.3938
1929026	1929862	1	836			SCAB_17081	Product: DNA-binding protein SC5C7.22c	2292.2	2554.68		35.5473	39.193
6510643	6512337	-1	1694			SCAB_58531	Product: hypothetical protein; Note: with SCAB58511	963.766	767.838		35.5108	27.9882
7481716	7482546	1	830			SCAB_67591	Product: hypothetical protein	989.715	1516.86		35.4742	53.7853
1971326	1973791	-1	2465			SCAB_17531	Product: hypothetical protein	2465.97	3319.99		35.4487	47.2136
1478118	1479758	-1	1640			SCAB_13191	Product: ABC transporter	3207.3	2435.49		35.4141	26.6036
6405158	6405823	-1	665			SCAB_57521	Product: hypothetical protein	1013.48	1680.89		35.2995	57.9175
7984026	7985252	1	1226			SCAB_72191	Product: regulator	2960.27	3292.51		35.2263	38.7596
2236045	2237097	1	1052			SCAB_19701	Product: oxidoreductase	1472.02	1635.61		35.1874	38.6787
9029021	9030529	1	1508			SCAB_81391	Product: multicopper oxidase	1886.51	1279.76		35.1846	23.6124
6683139	6683552	1	413			SCAB_60011	Gene: ndk; Product: nucleoside diphosphate kinase	1020.81	1864.39		35.1675	63.5401
9587178	9588395	1	1217			SCAB_85701	Product: hydroxylase	2368.42	2234.28		35.0654	32.7246
7915174	7915692	1	518			SCAB_71601	Product: hypothetical protein	178.7	178.849		35.0437	34.6967
2175322	2176209	-1	887			SCAB_19261	Product: oxidoreductase subunit	1751.24	601.2		35.0396	11.9
7070325	7070831	-1	506			SCAB_63801	Product: regulator of sigma factor	247.861	580.949		34.9949	81.1432
5908073	5909434	-1	1361			SCAB_53221	Product: recombinase	815.491	704.665		34.8579	29.7977
6308639	6309775	-1	1136	btm Cl20 (bottromycin)		SCAB_56621	btmJ Product: hypothetical protein	4402.26	3352.9		34.854	26.2612
4606659	4609064	-1	2405			SCAB_40831	Gene: hppA; Product: pyrophosphate-energized proton pump	3067.95	1482.68		34.842	16.6579
139889	140107	1	218			SCAB_1331	Product: hypothetical protein	609.853	825.651		34.7538	46.547
3515182	3517779	1	2597			SCAB_30971	Product: helicase	11407	14977.8		34.7486	45.1369
4849271	4849693	1	422			SCAB_43131	Product: hypothetical protein	1598.13	1490.34		34.7443	32.0534
7857509	7859107	1	1598			SCAB_70961	Product: ABC transporter ATP-binding protein	2204.25	7847.95		34.6876	122.176
1140547	1141920	-1	1373			SCAB_10101	Product: penicillin binding protein	5944.56	6393.35		34.6429	36.8588
6718940	6719635	1	695			SCAB_60281	Product: nicotinate-nucleotide adenylyltransferase	1236.54	1886.24		34.6268	52.2539
2303217	2303651	1	434			SCAB_20301	Product: hypothetical protein	764.946	961.159		34.4618	42.8371
151916	153631	-1	1715	Cl1 (NRPS, coelibactin-like)	ABC trans	SCAB_1431	Product: ABC transporter ATP-binding protein; Note: maybe involved in secondary metabolite NRPS	12669.2	7202.97		34.4429	19.3723
2238184	2239194	1	1010			SCAB_19721	Product: pyridoxal-phosphate dependent protein	1389.82	2124.7		34.3558	51.9583
1755573	1756454	1	881			SCAB_15751	Product: 6-phosphogluconate dehydrogenase	2181.95	2108.71		34.3442	32.8354
1455307	1456359	-1	1052			SCAB_12961	Gene: hopB; Product: polyprenyl synthatase	1431.1	1607.83		34.3321	38.1581
6186141	6188606	-1	2465			SCAB_55521	Product: hypothetical protein	7952.97	13350.9		34.2587	56.8944
2883114	2883569	-1	455			SCAB_25331	Gene: rbfA; Product: ribosome-binding factor A	421.595	1372.17		34.2547	110.293
5354401	5355498	-1	1097			SCAB_47771	Product: ABC transporter ATP-binding protein	1005.73	286.895		34.2241	9.65807
7285361	7285699	-1	338			SCAB_65871	Product: hypothetical protein	567.806	438.366		34.2102	26.1282
9859160	9859612	1	452			SCAB_88431	Product: hypothetical protein; Note: no signficant db matches	1493.16	2224.77		34.183	50.3856
1422849	1423208	-1	359			SCAB_12651	Product: hypothetical protein	864.368	754.549		34.0397	29.3963
8114679	8115350	-1	671			SCAB_73371	Product: two-component response regulator	825.293	2063.02		34.0375	84.1725
5924528	5924872	-1	344			SCAB_53351	Product: sporulation/cell division protein	310.25	367.351		33.9929	39.8176
7536120	7539263	-1	3143			SCAB_68091	Gene: ileS; Product: isoleucyl-tRNA synthetase	1856.6	3128.01		33.9917	56.6553
8111314	8112918	1	1604			SCAB_73351	Product: oligopeptide-binding lipoprotein	1460.4	2638.81		33.9877	60.7542
2353561	2354292	-1	731			SCAB_20801	Product: hypothetical protein	1010.76	1467.07		33.8978	48.6736
8080305	8081288	-1	983			SCAB_73071	Product: oxidoreductase	1263.83	1848.06		33.8399	48.9522
9055498	9055932	1	434			SCAB_81641	Product: hypothetical protein	308.304	561.498		33.8263	60.9454
803783	804439	-1	656			SCAB_7191	Product: cation transporter	1589.07	1384.15		33.8097	29.1339
9840603	9841436	-1	833			SCAB_88271	Product: hypothetical protein	1048.42	1406.82		33.8085	44.8794
5350469	5351368	1	899			SCAB_47731	Gene: purC; Product: phosphoribosylaminoimidazole-succinocarboxamide sy nthase	1313.81	1072.16		33.7173	27.2205
5357727	5359880	1	2153			SCAB_47811	Gene: purL; Product: phosphoribosyl formylglycinamidine synthase II	1581.03	1725.75		33.7081	36.399
1211712	1215410	1	3698			SCAB_10751	Gene: narG2; Product: nitrate reductase subunit alpha	7729.59	9294.52		33.7006	40.0891
3877209	3877697	1	488			SCAB_34341	Product: MarR family transcriptional regulator	506.938	443.094		33.6226	29.073
3222107	3222886	1	779			SCAB_28191	Product: hypothetical protein	2365.69	2111.62		33.6164	29.6843
7333741	7334892	-1	1151			SCAB_66261	Product: lipoprotein	1058.95	1605.77		33.5972	50.3997
8899774	8900190	1	416			SCAB_80261	Product: hypothetical protein	36.8366	22.6695		33.5588	20.4309
10127557	10128072	1	515			SCAB_90881	Product: hypothetical protein; Note: no significant db matches	4594.64	11242.9		33.5458	81.2049
4232744	4233703	1	959			SCAB_37601	Product: hypothetical protein	769.279	1257.63		33.4918	54.1657
1392164	1393120	-1	956			SCAB_12341	Gene: catA; Product: catechol 1.2-dioxygenase	4045.77	4825.87		33.4798	39.507
7371817	7373499	1	1682			SCAB_66611	Product: alpha-amylase	1567.72	1828.43		33.4478	38.5917
705052	705615	-1	563			SCAB_6381	Gene: snp3; Product: extracellular small neutral protease	702.018	335.812		33.3821	15.7972
2026736	2027755	-1	1019			SCAB_17981	Product: oxidoreductase	3898.29	3029.54		33.372	25.6567
3241805	3242455	1	650			SCAB_28401	Product: hypothetical protein	1398.84	1470.78		33.3386	34.677
4548474	4549991	1	1517			SCAB_40451	Product: hypothetical protein	2687.15	9397.24		33.1954	114.843
8047586	8050399	1	2813			SCAB_72781	Product: penicillin acylase	5601.4	5315.12		33.1834	31.1497
9839989	9840489	-1	500			SCAB_88261	Product: hypothetical protein	424.702	3770.9		33.0878	290.634
9142319	9143413	-1	1094			SCAB_82391	Product: hypothetical protein	472.907	458.045		33.0665	31.6839
2721606	2722556	-1	950			SCAB_24051	Product: hypothetical protein	1349.67	1162.86		33.0345	28.1569
3967137	3968072	1	935			SCAB_35161	Product: peptidoglycan binding protein	752.133	640.545		33.0051	27.807
304713	305372	-1	659			SCAB_2851	Product: hypothetical protein	449.024	201.845		32.9985	14.6744
5180769	5181656	-1	887			SCAB_46211	Product: acetyltransferase	2122.87	23408.8		32.9723	359.684
184916	185506	-1	590	Cl1 (NRPS, coelibactin-like)	LuxR reg	SCAB_1661	Product: LuxR family transcriptional regulator	1276.19	3563.37		32.9229	90.9413
7752189	7752551	1	362			SCAB_69951	Product: hypothetical protein	518.09	1215.85		32.8908	76.36
5175496	5176956	1	1460			SCAB_46161	Gene: dnaB; Product: replicative DNA helicase	1668.35	2092.89		32.8607	40.7804
8508271	8509284	-1	1013			SCAB_77001	Product: zinc-binding dehydrogenase	1538.13	1145.58		32.8395	24.1962
2958883	2959965	-1	1082			SCAB_25941	Product: ABC transporter	2759.56	2389.33		32.8353	28.1251
9589933	9590616	1	683			SCAB_85731	Product: hypothetical protein	991.294	962.772		32.831	31.5444
1001383	1001613	-1	230			SCAB_8861	Product: hypothetical protein	362.194	364.961		32.7796	32.6758
559422	560333	-1	911			SCAB_4931	Product: hypothetical protein	795.434	963.378		32.7519	39.2416
919128	920450	-1	1322			SCAB_8191	Product: ABC transporter	1854.37	1475.35		32.7425	25.7706
7477976	7478929	1	953			SCAB_67551	Gene: glkA; Product: glucokinase	772.12	1534.84		32.7304	64.3646
5078562	5079917	-1	1355			SCAB_45271	Product: molybdenum cofactor biosynthesis protein	1884.34	1587.68		32.7122	27.2666
3472825	3473577	-1	752			SCAB_30611	Product: hypothetical protein	531.288	600.901		32.6853	36.5715
1813040	1814173	1	1133			SCAB_16151	Product: hypothetical protein; Note: no full-length matches	2757	2049.97		32.6456	24.0134
7396105	7396473	-1	368			SCAB_66811	Product: hypothetical protein	89.8708	103.008		32.6312	37.0002
3240620	3240979	-1	359			SCAB_28381	Product: hypothetical protein	370.055	524.601		32.619	45.7459
7080036	7081157	-1	1121			SCAB_63891	Product: transporter	1437.95	2358.58		32.6045	52.9057
9782115	9782534	1	419			SCAB_87701	Product: hypothetical protein	1680.34	2029.23		32.4503	38.7678
9120555	9121982	-1	1427			SCAB_82171	Product: nucleotide-binding protein	6059.07	911.388		32.4414	4.82741
1174756	1175037	1	281			SCAB_10411	Product: hypothetical protein	1660.17	1533.55		32.3446	29.5573
5125484	5127037	-1	1553			SCAB_45691	Product: hypothetical protein	1406.36	2561.53		32.3341	58.2613
4384181	4385149	-1	968			SCAB_39071	Gene: hemC1; Product: hydroxymethylbilane synthase	636.609	1477.08		32.3246	74.1962
1541644	1543662	-1	2018			SCAB_13731	Product: phospholipase C	5487.01	4165.81		32.3069	24.2648
978417	979793	-1	1376	Cl6 (RiPP)	Protease	SCAB_8661	Gene: salO; Product: protease	1754.81	2542.11		32.1854	46.1253
5299180	5299644	-1	464			SCAB_47231	Product: ATP-binding protein	1931.22	2167.13		32.1758	35.7192
4174510	4175091	-1	581			SCAB_37071	Product: hypothetical protein	564.779	706.814		32.1647	39.822
7782605	7784218	1	1613			SCAB_70281	Product: hypothetical protein; Note: cluster 0842 with SCAB89081	952.657	16830.9		32.1207	561.399
2710318	2712423	-1	2105			SCAB_23941	Product: hypothetical protein	2151.39	1879.2		32.0653	27.7081
1903134	1903994	1	860			SCAB_16901	Product: respiratory chain oxidoreductase	5293.68	6021.98		32.0324	36.0486
5178471	5178923	-1	452			SCAB_46181	Product: acetyltransferase	522.222	928.344		31.9734	56.2289
6401384	6403285	-1	1901			SCAB_57501	Product: diguanylate cyclase	11867.3	7723.34		31.923	20.5529
5370001	5373978	-1	3977			SCAB_47921	Gene: hrpA; Product: ATP-dependent helicase	3046.23	19273.3		31.9111	199.734
3215214	3216038	1	824			SCAB_28151	Product: ABC transporter	3436.78	3430.13		31.8671	31.4644
875690	876481	1	791			SCAB_7781	Product: hypothetical protein	3220.77	2251.25		31.8449	22.0203
1428483	1428914	-1	431			SCAB_12731	Product: hypothetical protein	282.634	425.778		31.8174	47.4179
4334540	4336297	-1	1757			SCAB_38641	Product: cytochrome assembly protein	2683.62	3802.69		31.7935	44.5684
7885158	7885397	-1	239			SCAB_71261	Product: hypothetical protein	219.613	528.485		31.7311	75.5402
9858799	9859011	1	212			SCAB_88421	Product: hypothetical protein; Note: no significant db matches	466.399	816.475		31.6987	54.8964
2147528	2149933	-1	2405			SCAB_19011	Product: hypothetical protein	5799.44	5557.25		31.6983	30.0488
4260612	4261427	1	815			SCAB_37871	Product: GntR family transcriptional regulator	3831.26	3031.16		31.6749	24.7913
4850785	4851873	-1	1088			SCAB_43161	Product: hypothetical protein	804.396	936.302		31.669	36.4669
179027	179593	-1	566	Cl1 (NRPS, coelibactin-like)	PP transferase	SCAB_1581	Product: hypothetical protein; Note: some similar proteins are annotated as phosphopantetheinyl transferases. )BAF92600. EDP57114) but no conserved domain found; may be related to gene cluster SCAB1381-1481	422.466	1299.27		31.6352	96.2487
7368286	7369557	1	1271			SCAB_66581	Gene: malE; Product: maltose-binding protein	912.813	2712.36		31.6056	92.9069
7685598	7686464	1	866			SCAB_69421	Product: hypothetical protein	1260.12	1804.42		31.602	44.7669
2024950	2026518	-1	1568			SCAB_17971	Product: transporter	330.337	183.554		31.5147	17.3236
4912231	4912566	1	335			SCAB_43771	Product: transcriptional regulator	92.0094	99.8233		31.4937	33.8019
7544689	7545792	-1	1103			SCAB_68161	Product: mechanosensitive ion channel	3010.92	2987.02		31.449	30.8647
5622590	5623279	-1	689			SCAB_50471	Product: hypothetical protein	1195.05	935.167		31.4085	24.3146
4705835	4707937	-1	2102			SCAB_41741	Product: ATP/GTP-binding protein	2631.21	1518.74		31.3655	17.91
3660321	3660764	1	443			SCAB_32321	Product: hypothetical protein; Note: cluster 0501 with SCAB21801	2304.98	3147.21		31.3024	42.2817
5069014	5070525	-1	1511			SCAB_45191	Product: serine/threonine protein kinase	1654.01	2960.24		31.2811	55.3844
2419372	2424897	1	5525			SCAB_21241	Product: hypothetical protein; Note: cluster 0488 with SCAB65911	9025.95	9500.25		31.2046	32.4921
4293307	4294005	-1	698			SCAB_38161	Product: methyltransferase	2630.17	2882.6		31.1706	33.7958
9684799	9685620	1	821			SCAB_86681	Product: ABC transporter	2134.95	1688.31		31.1323	24.3553
4064771	4065946	1	1175			SCAB_35981	Product: hypothetical protein	3799.97	2563.82		31.1297	20.7778
8748352	8748732	1	380			SCAB_79191	Gene: rarC4; Product: hypothetical protein; Note: conservon; TTA-Leu codon(s) 14 may indicate regulation by BldA	351.677	454.579		31.1233	39.7987
3940144	3941712	-1	1568			SCAB_34961	Product: sugar ABC transporter ATP-binding protein	2219.12	1900.6		31.1198	26.3672
3229256	3230638	-1	1382			SCAB_28251	Product: membrane-bound hydrophilic protein	1884.57	2881.14		31.0925	47.0249
5588418	5588867	-1	449			SCAB_50151	Product: hypothetical protein; Note: hydrophilic tail after membrane-span	542.943	418.585		31.0635	23.6917
4896782	4897297	-1	515			SCAB_43621	Product: hypothetical protein; Note: doubtful cds	760.925	739.887		31.0223	29.8411
7321269	7322930	1	1661			SCAB_66141	Product: alkaline phosphatase	1573.99	743.678		31.013	14.4959
4051423	4051842	-1	419			SCAB_35881	Gene: icmB; Product: isobutyryl CoA mutase small subunit	549.82	652.895		30.9856	36.3999
547313	548023	1	710			SCAB_4851	Product: ABC transporter ATP-binding protein	1270.91	1898.35		30.9606	45.7496
6571647	6573059	1	1412			SCAB_59071	Product: hypothetical protein	4499.1	1353.89		30.9583	9.21621
6622431	6623534	1	1103			SCAB_59521	Product: mechanosensitive ion channel	8103.16	8402.28		30.9379	31.7359
4561169	4562293	1	1124			SCAB_40561	Product: decarboxylase	7177.73	14261.9		30.9265	60.791
9455992	9456453	1	461			SCAB_84671	Product: heat shock protein	632.368	286.041		30.9054	13.8297
3291669	3292814	-1	1145			SCAB_28911	Product: transcriptional regulator	983.471	1160.75		30.9009	36.0799
8273461	8274213	1	752			SCAB_74801	Product: phospholipid biosynthetic transferase	583.971	791.518		30.8808	41.4072
1328708	1330147	1	1439			SCAB_11811	Product: 6-phosphogluconate 1-dehydrogenase	2831.38	3095.69		30.8361	33.3531
1957693	1958115	-1	422			SCAB_17391	Gene: gvpO; Product: gas vesicle synthesis protein	359.844	147.651		30.8312	12.515
9989753	9990421	1	668			SCAB_89591	Product: hypothetical protein	447.674	3975.31		30.8231	270.771
9600799	9601293	1	494			SCAB_85861	Product: hypothetical protein; Note: no significant db matches	1215.79	2644.95		30.7971	66.2803
6418693	6420105	1	1412			SCAB_57661	Product: solute-binding transporter	2320.15	1598.11		30.7932	20.9827
3129887	3131152	1	1265			SCAB_27491	Gene: glyA2; Product: serine hydroxymethyltransferase	1241.56	1235.76		30.7926	30.32
621598	622284	1	686	Cl5 (Terpene, carotenoid-like)	DUF4232 (usually lipoprot)	SCAB_5531	Product: hypothetical protein; Note: no significant db matches	1626.06	601.636		30.7309	11.2483
1849678	1850661	-1	983			SCAB_16481	Product: hypothetical protein	1543.72	4270.8		30.7051	84.037
2945716	2946240	-1	524			SCAB_25831	Product: hypothetical protein; Note: cluster 0578 with SCAB26811	540.176	244.219		30.6679	13.7166
8249153	8249593	1	440			SCAB_74591	Product: hypothetical protein	524.602	625.829		30.6281	36.1462
6064079	6065299	-1	1220			SCAB_54571	Gene: fadA2; Product: acetyl-CoA C-acyltransferase	849.061	1288.71		30.6272	45.9877
2461769	2462479	-1	710			SCAB_21531	Product: hydrolase	299.903	311.267		30.5577	31.3756
3620559	3620882	1	323			SCAB_31911	Product: hypothetical protein	431.092	478.934		30.5517	33.5783
7575371	7576006	-1	635			SCAB_68431	Product: hypothetical protein; Note: within histidine biosynthesis cluster	1416.8	1692.87		30.5373	36.0962
8094549	8095148	-1	599			SCAB_73221	Product: oxidoreductase	685.554	700.242		30.5367	30.8565
8868424	8870937	-1	2513			SCAB_80011	Product: helicase	1780.24	2482.92		30.4723	42.0444
1307230	1307745	1	515			SCAB_11631	Product: hypothetical protein	2128.8	3214.86		30.4633	45.5116
5638662	5639447	-1	785			SCAB_50691	Product: hypothetical protein	3545.38	2497.8		30.4316	21.2098
2416412	2419375	1	2963			SCAB_21231	Product: helicase; Note: cluster 0487 with SCAB65921	9269.06	11090.7		30.3942	35.9776
5982630	5984420	1	1790			SCAB_53901	Product: hypothetical protein; Note: possibly subunit of ATP transporter system	1442.78	1663.23		30.3795	34.6459
4426968	4428026	1	1058			SCAB_39391	Product: monooxygenase	1183.46	1059.46		30.35	26.8787
910017	910400	1	383			SCAB_8101	Product: hypothetical protein	672.008	392.617		30.3478	17.5404
[truncated: 6,750 more rows]

## Sheet: Read counts and RPK
							Read Counts			Reads per KB (RPK)
Start	End	Strand	Length (bp)		antiSMASH	Gene	Total WT	Total ΔL		Total WT	Total ΔL
1192	1650	1	458			SCAB_0021	0	0		0	0
1647	4316	1	2669			SCAB_0031	500	300		187.336	112.402
4364	4885	-1	521			SCAB_0041	0	0		0	0
4936	7530	-1	2594			SCAB_0051	0	0		0	0
7527	8687	-1	1160			SCAB_0061	0	0		0	0
8877	9815	-1	938			SCAB_0071	0	0		0	0
9853	10953	-1	1100			SCAB_0081	0	0		0	0
10950	13493	-1	2543			SCAB_0091	0	0		0	0
13490	14809	-1	1319			SCAB_0101	0	0		0	0
15414	15791	1	377			SCAB_0111	616	1530		1633.95	4058.36
15838	16983	1	1145			SCAB_0121	32256	41737		28171.2	36451.5
16980	17270	1	290			SCAB_0131	0	0		0	0
17301	18194	-1	893			SCAB_0141	0	0		0	0
18191	18496	-1	305			SCAB_0151	63	45		206.557	147.541
18498	19010	-1	512			SCAB_0161	5525	5944		10791	11609.4
18947	19306	-1	359			SCAB_0171	949	1139		2643.45	3172.7
19380	19562	-1	182			SCAB_0181	0	0		0	0
19768	20592	1	824			SCAB_0191	0	0		0	0
20670	20855	-1	185			SCAB_0201	0	0		0	0
21282	21518	-1	236			SCAB_0211	0	0		0	0
21636	22469	-1	833			SCAB_0221	941	1385		1129.65	1662.67
22450	23355	-1	905			SCAB_0231	575	1050		635.359	1160.22
23352	24524	-1	1172			SCAB_0241	2525	2925		2154.44	2495.73
24862	26190	1	1328			SCAB_0261	6450	7534		4856.93	5673.19
26197	26682	-1	485			SCAB_0271	0	0		0	0
26836	27873	-1	1037			SCAB_0281	0	0		0	0
28012	28185	-1	173			SCAB_0291	0	0		0	0
28496	30724	1	2228			SCAB_0311	0	0		0	0
30739	31296	1	557			SCAB_0321	0	0		0	0
31752	33404	1	1652			SCAB_0331	0	0		0	0
34965	35387	1	422			SCAB_0351	0	0		0	0
35384	35926	1	542			SCAB_0361	0	0		0	0
36111	37106	1	995			SCAB_0371	8239	6245		8280.4	6276.38
37024	37614	-1	590			SCAB_0372	23767	21408		40283.1	36284.7
38006	39295	1	1289			SCAB_0381	0	0		0	0
39360	40706	-1	1346			SCAB_0391	0	0		0	0
40911	42230	-1	1319			SCAB_0401	370	308		280.516	233.51
43866	44963	-1	1097			SCAB_0431	0	0		0	0
45652	46029	1	377			SCAB_0441	0	0		0	0
46026	46139	1	113			SCAB_0451	0	0		0	0
46691	47065	-1	374			SCAB_0461	0	0		0	0
47056	47478	-1	422			SCAB_0471	0	0		0	0
47589	48938	-1	1349			SCAB_0481	0	0		0	0
49099	49464	-1	365			SCAB_0491	0	0		0	0
49461	50489	-1	1028			SCAB_0501	0	0		0	0
50486	51244	-1	758			SCAB_0511	0	0		0	0
51241	52578	-1	1337			SCAB_0521	0	0		0	0
52593	53444	-1	851			SCAB_0531	0	0		0	0
54072	55541	-1	1469			SCAB_0541	0	0		0	0
56281	57648	1	1367			SCAB_0551	0	0		0	0
57859	58704	1	845			SCAB_0561	0	0		0	0
58701	59540	1	839			SCAB_0571	0	0		0	0
59537	62071	1	2534			SCAB_0581	0	0		0	0
63256	65919	1	2663			SCAB_0601	0	0		0	0
66571	67704	-1	1133			SCAB_0611	0	0		0	0
67954	68928	-1	974			SCAB_0621	0	0		0	0
69190	69342	-1	152			SCAB_0622	0	0		0	0
70400	72415	1	2015			SCAB_0631	0	0		0	0
73089	73226	1	137			SCAB_0641	0	0		0	0
73302	74942	1	1640			SCAB_0651	0	0		0	0
75560	75709	-1	149			SCAB_0661	0	0		0	0
75776	76051	-1	275			SCAB_0671	0	0		0	0
76637	77683	1	1046			SCAB_0681	0	0		0	0
78044	79000	1	956			SCAB_0691	4169	3843		4360.88	4019.87
78918	79508	-1	590			SCAB_0692	30487	23676		51672.9	40128.8
79543	80247	1	704			SCAB_0701	13056	12208		18545.5	17340.9
81253	82089	-1	836			SCAB_0711	0	0		0	0
82155	82682	1	527			SCAB_0721	0	0		0	0
82825	83475	1	650			SCAB_0731	0	0		0	0
83492	84517	1	1025			SCAB_0741	0	0		0	0
84523	86145	1	1622			SCAB_0751	0	0		0	0
86147	86647	1	500			SCAB_0761	0	0		0	0
86703	87962	1	1259			SCAB_0771	0	0		0	0
88085	88759	1	674			SCAB_0781	0	0		0	0
90026	90625	-1	599			SCAB_0811	0	0		0	0
90630	91265	-1	635			SCAB_0821	0	0		0	0
91560	91922	1	362			SCAB_0831	0	0		0	0
91919	92836	1	917			SCAB_0841	0	0		0	0
92979	93158	-1	179			SCAB_0851	0	0		0	0
93219	93368	-1	149			SCAB_0861	0	0		0	0
93666	94580	1	914			SCAB_0871	0	0		0	0
94673	95371	-1	698			SCAB_0881	0	0		0	0
96623	98653	-1	2030			SCAB_0901	0	0		0	0
98956	100848	1	1892			SCAB_0911	0	0		0	0
102058	102534	-1	476			SCAB_0921	0	0		0	0
102568	104058	1	1490			SCAB_0931	0	0		0	0
104593	105996	-1	1403			SCAB_0951	0	0		0	0
106002	106790	-1	788			SCAB_0961	0	0		0	0
107130	107783	1	653			SCAB_0971	0	0		0	0
108135	108560	1	425			SCAB_0981	20321	21610		47814.1	50847.1
108579	109169	1	590			SCAB_0982	35438	27759		60064.4	47049.2
109087	110082	-1	995			SCAB_0991	8202	6802		8243.22	6836.18
110102	110818	-1	716			SCAB_1001	6471	3833		9037.71	5353.35
111788	113008	-1	1220			SCAB_1021	0	0		0	0
113005	114420	-1	1415			SCAB_1031	0	0		0	0
114614	114907	-1	293			SCAB_1041	0	0		0	0
115105	115956	-1	851			SCAB_1051	0	0		0	0
116091	116765	-1	674			SCAB_1061	0	0		0	0
116778	118013	-1	1235			SCAB_1071	0	0		0	0
118209	118577	-1	368			SCAB_1081	0	0		0	0
119147	121054	-1	1907			SCAB_1101	0	0		0	0
121386	121829	1	443			SCAB_1111	0	0		0	0
122258	122848	-1	590			SCAB_1121	0	0		0	0
122890	123708	-1	818			SCAB_1131	0	0		0	0
123860	124753	1	893			SCAB_1141	0	0		0	0
124877	125266	-1	389			SCAB_1161	0	0		0	0
125945	126310	1	365			SCAB_1171	0	0		0	0
126358	126693	-1	335			SCAB_1181	2969	3375		8862.69	10074.6
126786	127622	1	836			SCAB_1191	0	0		0	0
128596	129168	-1	572			SCAB_1221	0	0		0	0
129168	131735	-1	2567			SCAB_1231	0	0		0	0
133664	133807	-1	143			SCAB_1271	0	0		0	0
134260	136305	-1	2045			SCAB_1281	0	0		0	0
136765	137697	1	932			SCAB_1291	0	0		0	0
138213	139085	-1	872			SCAB_1311	66080	61235		75779.8	70223.6
139082	139399	-1	317			SCAB_1321	43443	45700		137044	144164
139889	140107	1	218			SCAB_1331	8185	9747		37545.9	44711
140204	140482	1	278			SCAB_1341	0	0		0	0
140479	141396	1	917			SCAB_1351	0	0		0	0
141440	142393	1	953	Cl1 (NRPS, coelibactin-like)	A dom	SCAB_1361	800	1156		839.454	1213.01
142512	144437	-1	1925	Cl1 (NRPS, coelibactin-like)	AfsR reg	SCAB_1371	408097	445808		211998	231589
144538	145887	-1	1349	Cl1 (NRPS, coelibactin-like)	Salicilate synthase	SCAB_1381	2395419	2402755		1.7757e+06	1.78114e+06
146641	148344	1	1703	Cl1 (NRPS, coelibactin-like)	Cl1 (DUF885)	SCAB_1391	241528	386132		141825	226736
148658	149341	1	683	Cl1 (NRPS, coelibactin-like)	TetR reg	SCAB_1401	87486	114521		128091	167673
149399	150997	-1	1598	Cl1 (NRPS, coelibactin-like)	A dom	SCAB_1411	127175	76374		79583.9	47793.5
151099	151827	-1	728	Cl1 (NRPS, coelibactin-like)	TE dom	SCAB_1421	6155	4339		8454.67	5960.16
151916	153631	-1	1715	Cl1 (NRPS, coelibactin-like)	ABC trans	SCAB_1431	63815	31913		37209.9	18608.2
153628	155421	-1	1793	Cl1 (NRPS, coelibactin-like)	ABC trans	SCAB_1441	120239	63398		67060.2	35358.6
155418	156881	-1	1463	Cl1 (NRPS, coelibactin-like)	MFS trans	SCAB_1451	212450	93969		145215	64230.3
156952	158016	-1	1064	Cl1 (NRPS, coelibactin-like)	thiazolinyl imide reductase (sideroph)	SCAB_1461	633	2900		594.925	2725.56
158013	163541	-1	5528	Cl1 (NRPS, coelibactin-like)	NRPS	SCAB_1471	5218	25657		943.922	4641.28
163538	168115	-1	4577	Cl1 (NRPS, coelibactin-like)	NRPS	SCAB_1481	7594	40005		1659.17	8740.44
168334	168876	-1	542	Cl1 (NRPS, coelibactin-like)	MOSC domain prot (sulphur carrier domain for sulphur-metal clusters synthesis)	SCAB_1491	3625	14950		6688.19	27583
168873	169148	-1	275	Cl1 (NRPS, coelibactin-like)	?	SCAB_1501	135	269		490.909	978.182
169244	171043	-1	1799	Cl1 (NRPS, coelibactin-like)	Carbamoyl transferase (CmcH-like)	SCAB_1511	443406	890923		246474	495232
171305	172276	1	971	Cl1 (NRPS, coelibactin-like)	Hydrolase	SCAB_1521	782	2361		805.355	2431.51
172372	174042	-1	1670	Cl1 (NRPS, coelibactin-like)	A dom	SCAB_1531	3525	11602		2110.78	6947.31
174285	176006	-1	1721	Cl1 (NRPS, coelibactin-like)	Fatty acid CoA synthase (A dom)	SCAB_1551	4232	8366		2459.04	4861.13
176003	178735	-1	2732	Cl1 (NRPS, coelibactin-like)	class III aminotranspherase	SCAB_1561	7299	19977		2671.67	7312.23
178732	178992	-1	260	Cl1 (NRPS, coelibactin-like)	PCP dom	SCAB_1571	19096	44140		73446.2	169769
179027	179593	-1	566	Cl1 (NRPS, coelibactin-like)	PP transferase	SCAB_1581	19344	52328		34176.7	92452.3
179604	179861	-1	257	Cl1 (NRPS, coelibactin-like)	PCP dom	SCAB_1591	4372	17178		17011.7	66840.5
179854	180717	-1	863	Cl1 (NRPS, coelibactin-like)	Hydrolase (carboxylesterase?)	SCAB_1601	74311	184006		86107.8	213217
180704	181669	-1	965	Cl1 (NRPS, coelibactin-like)	Nitropropane dioxygenase	SCAB_1611	22904	42967		23734.7	44525.4
181705	182532	-1	827	Cl1 (NRPS, coelibactin-like)	tRNA synthetase core domain	SCAB_1621	63592	137847		76894.8	166683
182529	182774	-1	245	Cl1 (NRPS, coelibactin-like)	? (putative acetylxylan esterase)	SCAB_1631	104312	200347		425763	817743
182771	183649	-1	878	Cl1 (NRPS, coelibactin-like)	monooxigenase (AurF- like, synthesis of nitroarenes)	SCAB_1641	174595	363111		198855	413566
183690	184634	-1	944	Cl1 (NRPS, coelibactin-like)	? (putative transglutaminase)	SCAB_1651	98706	235746		104561	249731
184916	185506	-1	590	Cl1 (NRPS, coelibactin-like)	LuxR reg	SCAB_1661	20985	51539		35567.8	87354.2
185627	187210	-1	1583	Cl1 (NRPS, coelibactin-like)	A dom	SCAB_1671	39367	104264		24868.6	65864.8
187542	188024	-1	482			SCAB_1681	0	0		0	0
188038	189294	-1	1256			SCAB_1691	817	2210		650.478	1759.55
189304	191442	-1	2138			SCAB_1701	8656	22850		4048.64	10687.6
191563	191697	-1	134			SCAB_1711	12750	36576		95149.3	272955
191861	193333	-1	1472			SCAB_1721	27617	60373		18761.5	41014.3
193475	194197	1	722			SCAB_1731	2995	4216		4148.2	5839.34
194598	195497	-1	899			SCAB_1741	65404	76497		72751.9	85091.2
195491	195856	-1	365			SCAB_1751	149407	138104		409334	378367
196254	196571	-1	317			SCAB_1761	1705	2294		5378.55	7236.59
196711	196857	1	146			SCAB_1771	1204	729		8246.58	4993.15
197682	198674	-1	992			SCAB_1801	8762	12964		8832.66	13068.5
201611	202318	1	707			SCAB_1851	75	0		106.082	0
202330	203295	1	965			SCAB_1861	75	0		77.7202	0
203249	203434	-1	185			SCAB_1862	43	0		232.432	0
204836	205585	1	749			SCAB_1891	22995	18647		30700.9	24895.9
205769	206653	1	884			SCAB_1901	27955	17607		31623.3	19917.4
206922	207140	1	218			SCAB_1911	3624	3709		16623.9	17013.8
207502	207615	-1	113			SCAB_1921	0	0		0	0
208031	209590	1	1559			SCAB_1931	7005	4870		4493.26	3123.8
209707	211230	-1	1523			SCAB_1941	700	1608		459.619	1055.81
211227	212516	-1	1289			SCAB_1951	425	340		329.713	263.77
212488	214638	-1	2150			SCAB_1961	308	499		143.256	232.093
214635	216818	-1	2183			SCAB_1971	1549	1826		709.574	836.464
216890	218344	-1	1454			SCAB_1981	682	637		469.051	438.102
218389	219039	-1	650			SCAB_1991	1567	1359		2410.77	2090.77
219036	220499	-1	1463			SCAB_2001	1171	917		800.41	626.794
220499	221593	-1	1094			SCAB_2011	2265	1897		2070.38	1734
221652	223076	-1	1424			SCAB_2021	1906	1109		1338.48	778.792
223188	223874	-1	686			SCAB_2031	0	13		0	18.9504
223984	225783	-1	1799			SCAB_2041	2462	1378		1368.54	765.981
225903	226718	-1	815			SCAB_2051	1091	246		1338.65	301.84
226943	228295	-1	1352			SCAB_2061	1291	1122		954.882	829.882
228519	229541	-1	1022			SCAB_2071	200	825		195.695	807.241
229538	230473	-1	935			SCAB_2081	573	709		612.834	758.289
230485	231324	-1	839			SCAB_2091	317	113		377.831	134.684
231321	232259	-1	938			SCAB_2101	600	1239		639.659	1320.9
232269	233270	-1	1001			SCAB_2111	475	2268		474.525	2265.73
233457	234086	-1	629			SCAB_2121	125	0		198.728	0
234107	235699	-1	1592			SCAB_2131	625	591		392.588	371.231
235712	236605	-1	893			SCAB_2141	75	498		83.9866	557.671
236608	237474	-1	866			SCAB_2151	825	300		952.656	346.42
237570	238136	-1	566			SCAB_2161	75	45		132.509	79.5053
238257	239483	-1	1226			SCAB_2171	0	0		0	0
239480	239815	-1	335			SCAB_2181	50	0		149.254	0
239842	241167	-1	1325			SCAB_2191	1775	1475		1339.62	1113.21
241578	242501	1	923			SCAB_2211	83775	40265		90763.8	43624.1
242519	243133	-1	614			SCAB_2221	77153	100931		125656	164383
243762	245345	-1	1583			SCAB_2231	2563	2475		1619.08	1563.49
245342	246007	-1	665			SCAB_2241	4042	5715		6078.2	8593.98
246256	247353	-1	1097			SCAB_2251	8244	6936		7515.04	6322.7
247758	248525	-1	767			SCAB_2261	150	470		195.567	612.777
248865	249245	-1	380			SCAB_2271	314	236		826.316	621.053
249288	250328	-1	1040			SCAB_2281	4376	2925		4207.69	2812.5
250433	251374	1	941			SCAB_2301	3387	5575		3599.36	5924.55
251474	252373	-1	899			SCAB_2311	3311	3258		3682.98	3624.03
252595	253779	1	1184			SCAB_2321	438	114		369.932	96.2838
253852	254895	1	1043			SCAB_2331	1292	757		1238.73	725.791
255237	255728	1	491			SCAB_2341	1875	2239		3818.74	4560.08
256076	256486	-1	410			SCAB_2351	6540	4249		15951.2	10363.4
256815	257642	1	827			SCAB_2361	5453	6217		6593.71	7517.53
257635	258522	1	887			SCAB_2371	558	878		629.087	989.853
258692	259189	1	497			SCAB_2381	44920	41828		90382.3	84161
259353	260843	-1	1490			SCAB_2391	4328	4625		2904.7	3104.03
260932	261849	-1	917			SCAB_2401	2212	2581		2412.21	2814.61
261862	262833	-1	971			SCAB_2411	7396	7582		7616.89	7808.44
262928	264205	-1	1277			SCAB_2421	4086	3551		3199.69	2780.74
264556	265569	1	1013			SCAB_2431	4275	2900		4220.14	2862.78
265748	266617	1	869			SCAB_2441	523	1583		601.841	1821.63
266688	267665	-1	977			SCAB_2451	15671	9063		16039.9	9276.36
267795	268343	1	548			SCAB_2461	1824	1766		3328.47	3222.63
268746	269354	1	608			SCAB_2471	9635	6718		15847	11049.3
270571	271128	-1	557			SCAB_2491	8084	21313		14513.5	38263.9
271505	271903	1	398			SCAB_2511	106889	90851		268565	228269
272125	272241	-1	116			SCAB_2521	7	294		60.3448	2534.48
272287	272937	-1	650			SCAB_2531	1755	996		2700	1532.31
273125	273376	-1	251			SCAB_2541	234	160		932.271	637.45
273661	274917	-1	1256			SCAB_2561	565	938		449.841	746.815
275029	276162	-1	1133			SCAB_2571	865	950		763.46	838.482
276655	278352	-1	1697			SCAB_2591	4442	4563		2617.56	2688.86
278388	279149	-1	761			SCAB_2601	3419	3065		4492.77	4027.6
279284	279820	-1	536			SCAB_2622	973	800		1815.3	1492.54
279820	280971	-1	1151			SCAB_2631	739	162		642.05	140.747
281071	281661	1	590			SCAB_2641	3605	3640		6110.17	6169.49
281649	281921	-1	272			SCAB_2651	247	196		908.088	720.588
282034	282915	-1	881			SCAB_2661	1579	1879		1792.28	2132.8
283042	283905	-1	863			SCAB_2671	1164	953		1348.78	1104.29
284208	284852	-1	644			SCAB_2681	8226	12995		12773.3	20178.6
285135	285947	1	812			SCAB_2691	959	463		1181.03	570.197
286007	287440	1	1433			SCAB_2701	1060	1250		739.707	872.296
287433	290507	1	3074			SCAB_2711	2537	2539		825.309	825.96
290514	291950	1	1436			SCAB_2721	6816	7460		4746.52	5194.99
292021	293271	-1	1250			SCAB_2731	1043	1432		834.4	1145.6
293268	293957	-1	689			SCAB_2741	9469	7592		13743.1	11018.9
294086	294955	1	869			SCAB_2751	600	582		690.449	669.735
294942	295652	1	710			SCAB_2761	1025	375		1443.66	528.169
295755	296066	1	311			SCAB_2771	0	75		0	241.158
296140	297927	1	1787			SCAB_2781	362	75		202.574	41.9698
298066	299160	-1	1094			SCAB_2791	1760	1845		1608.78	1686.47
299175	299834	-1	659			SCAB_2801	885	745		1342.94	1130.5
300004	301254	1	1250			SCAB_2811	244	679		195.2	543.2
301473	302135	1	662			SCAB_2821	4008	2908		6054.38	4392.75
302098	303369	-1	1271			SCAB_2831	6045	2994		4756.1	2355.63
303574	304683	-1	1109			SCAB_2841	173854	67379		156766	60756.5
304713	305372	-1	659			SCAB_2851	23493	9289		35649.5	14095.6
305937	306710	-1	773			SCAB_2861	2922	3760		3780.08	4864.17
307137	307724	1	587			SCAB_2871	2020	1659		3441.23	2826.24
307721	308335	1	614			SCAB_2881	225	0		366.45	0
308531	310501	-1	1970			SCAB_2891	27717	17389		14069.5	8826.9
310571	311359	-1	788			SCAB_2901	706	1077		895.939	1366.75
311681	315412	-1	3731			SCAB_2911	4277	10240		1146.34	2744.57
315840	316574	1	734			SCAB_2921	8879	5483		12096.7	7470.03
317127	318104	-1	977			SCAB_2931	76079	67477		77870	69065.5
318396	319388	1	992			SCAB_2941	14693	11005		14811.5	11093.8
320129	321100	-1	971			SCAB_2951	12470	12711		12842.4	13090.6
321324	322184	-1	860			SCAB_2961	1560	3076		1813.95	3576.74
322263	323378	-1	1115			SCAB_2971	669	996		600	893.274
323780	324106	-1	326			SCAB_2991	17080	9631		52392.6	29542.9
324712	325494	-1	782			SCAB_3001	1500	2414		1918.16	3086.96
325625	326176	-1	551			SCAB_3011	215	365		390.2	662.432
327145	328149	1	1004			SCAB_3021	374968	154838		373474	154221
328372	329064	-1	692			SCAB_3031	3232	3001		4670.52	4336.71
329551	330330	1	779			SCAB_3041	4617	2865		5926.83	3677.79
330611	331885	1	1274			SCAB_3051	538	759		422.292	595.761
332360	335020	-1	2660			SCAB_3061	25439	14140		9563.53	5315.79
335810	337828	1	2018			SCAB_3071	80306	85473		39794.8	42355.3
338149	338334	1	185			SCAB_3081	4697	4467		25389.2	24145.9
338413	339669	-1	1256			SCAB_3091	4252	4973		3385.35	3959.39
339863	340300	1	437			SCAB_3101	4595	3296		10514.9	7542.33
340443	341024	-1	581			SCAB_3111	5926	3901		10199.7	6714.29
341097	341684	1	587			SCAB_3121	876	692		1492.33	1178.88
342396	342950	-1	554			SCAB_3131	11571	102397		20886.3	184832
343022	344161	-1	1139			SCAB_3141	3301	4062		2898.16	3566.29
344228	345310	1	1082			SCAB_3151	13547	6113		12520.3	5649.72
345318	346436	1	1118			SCAB_3161	55043	23531		49233.5	21047.4
346500	346724	-1	224			SCAB_3171	469	1097		2093.75	4897.32
347019	348119	-1	1100			SCAB_3181	6830	8778		6209.09	7980
348913	350376	1	1463			SCAB_3201	9733	7879		6652.77	5385.51
350479	351087	-1	608			SCAB_3211	3921	3271		6449.01	5379.93
351163	353472	-1	2309	Cl 2 (NRPS)	NPRS	SCAB_3221	401	592		173.668	256.388
354017	354841	-1	824	Cl 2 (NRPS)	oxidorreductase	SCAB_3231	0	36		0	43.6893
354889	355602	-1	713	Cl 2 (NRPS)	TE dom	SCAB_3241	404	551		566.62	772.791
355599	356753	-1	1154	Cl 2 (NRPS)	oxidorreductase	SCAB_3251	465	209		402.946	181.109
356991	357893	-1	902	Cl 2 (NRPS)	ABCtrans	SCAB_3261	625	450		692.905	498.891
357893	358852	-1	959	Cl 2 (NRPS)	ABCtrans	SCAB_3271	325	325		338.895	338.895
359052	360749	1	1697	Cl 2 (NRPS)	A dom	SCAB_3281	675	662		397.761	390.1
360746	362557	1	1811	Cl 2 (NRPS)	oxidorreductase	SCAB_3291	0	75		0	41.4136
362554	364266	1	1712	Cl 2 (NRPS)	oxidorreductase	SCAB_3301	0	0		0	0
364406	364687	1	281	Cl 2 (NRPS)	PCP dom	SCAB_3311	0	75		0	266.904
364765	381309	1	16544	Cl 2 (NRPS)	NRPS	SCAB_3321	4725	3608		285.602	218.085
381487	381696	1	209	Cl 2 (NRPS)	MbtH-like prot	SCAB_3331	1125	1841		5382.78	8808.61
381729	382730	1	1001	Cl 2 (NRPS)	oxidorreductase	SCAB_3341	159	81		158.841	80.9191
382739	384064	1	1325	Cl 2 (NRPS)	Aminotransferase	SCAB_3351	1808	3836		1364.53	2895.09
384194	385195	-1	1001	Cl 2 (NRPS)	Sugar reductase	SCAB_3361	137925	281183		137787	280902
385259	386173	1	914			SCAB_3371	0	0		0	0
386308	386694	-1	386			SCAB_3381	2449	2987		6344.56	7738.34
386806	387489	1	683			SCAB_3391	199	425		291.362	622.255
387465	388430	-1	965			SCAB_3401	5259	4135		5449.74	4284.97
388491	388889	1	398			SCAB_3411	5923	4068		14881.9	10221.1
388979	389728	1	749			SCAB_3421	4833	5261		6452.6	7024.03
389909	390571	1	662			SCAB_3431	5180	6257		7824.77	9451.66
390608	391309	1	701			SCAB_3441	13068	13487		18641.9	19239.7
391370	392086	1	716			SCAB_3451	2505	1205		3498.6	1682.96
392083	392679	1	596			SCAB_3461	1817	1461		3048.66	2451.34
392732	393376	-1	644			SCAB_3471	772	1072		1198.76	1664.6
393751	396279	1	2528			SCAB_3481	12813	10345		5068.43	4092.17
396317	397168	-1	851			SCAB_3491	546	957		641.598	1124.56
397255	397968	-1	713			SCAB_3501	4159	6638		5833.1	9309.96
398094	398627	-1	533			SCAB_3511	578	2323		1084.43	4358.35
398774	399352	1	578			SCAB_3521	34144	7935		59072.7	13728.4
399381	399905	-1	524			SCAB_3531	29499	27591		56295.8	52654.6
399988	400458	1	470			SCAB_3541	36436	56546		77523.4	120311
400865	402214	1	1349			SCAB_3551	10929	14144		8101.56	10484.8
402211	403245	1	1034			SCAB_3561	1114	1293		1077.37	1250.48
403332	404027	-1	695			SCAB_3571	0	0		0	0
404302	405414	1	1112			SCAB_3581	0	0		0	0
405527	406057	1	530	Cl3 (RiPP)	S1-like RNA-binding domain protein	SCAB_3591	624	2219		1177.36	4186.79
406068	409700	-1	3632	Cl3 (RiPP)	WD40 repeat prot (plus HTH and ATPase domains?)	SCAB_3601	5665	5163		1559.75	1421.53
409905	411176	1	1271	Cl3 (RiPP)	Acyl transferase	SCAB_3611	11209	10923		8819.04	8594.02
411538	414192	1	2654	Cl3 (RiPP)	Ser/Thr prot kinase (contains a likely inactive lanC domain)	SCAB_3621	6190524	901638		2.33253e+06	339728
414353	414478	1	125	Cl3 (RiPP)	Core Peptide	SCAB_3631	9861645	6590637		78893160	52725096
414789	416414	1	1625	Cl3 (RiPP)	ABC trans	SCAB_3641	1933	550		1189.54	338.462
416416	418362	1	1946	Cl3 (RiPP)	ABC trans	SCAB_3651	9272	2598		4764.65	1335.05
419045	419485	-1	440	Cl3 (RiPP)	Glyoxalase/bleomycin resistance prot	SCAB_3661	5880	3598		13363.6	8177.27
419812	421833	1	2021	Cl3 (RiPP)	Glycosyl hydrolase	SCAB_3671	28216	14912		13961.4	7378.53
422012	422773	-1	761	Cl3 (RiPP)	Beta glucanase	SCAB_3681	452545	161706		594671	212491
423000	423146	-1	146	Cl3 (RiPP)	?	SCAB_3691	16936	4413		116000	30226
423369	424811	1	1442	Cl3 (RiPP)	?	SCAB_3701	2125	2125		1473.65	1473.65
424867	425286	1	419			SCAB_3711	155	0		369.928	0
425258	426673	-1	1415			SCAB_3721	3175	1975		2243.82	1395.76
426906	427265	1	359			SCAB_3741	0	0		0	0
427360	428184	-1	824			SCAB_3751	0	0		0	0
428184	430034	-1	1850			SCAB_3761	175	275		94.5946	148.649
430024	431055	-1	1031			SCAB_3771	2400	1075		2327.84	1042.68
431052	432482	-1	1430			SCAB_3781	225	393		157.343	274.825
432604	434184	-1	1580			SCAB_3791	800	300		506.329	189.873
434704	435321	-1	617			SCAB_3801	1386	2276		2246.35	3688.82
435706	436146	1	440			SCAB_3811	6411	2994		14570.5	6804.55
436205	439204	1	2999			SCAB_3821	7875	3912		2625.88	1304.43
439506	440936	-1	1430			SCAB_3831	2267	2470		1585.31	1727.27
440929	442008	-1	1079			SCAB_3841	0	68		0	63.0213
442157	444109	-1	1952			SCAB_3851	7625	3975		3906.25	2036.37
444782	447088	1	2306			SCAB_3871	2127	1676		922.376	726.8
447272	448648	1	1376			SCAB_3881	13646	7881		9917.15	5727.47
448735	450381	1	1646			SCAB_3891	4423	2332		2687.12	1416.77
450394	451641	-1	1247			SCAB_3901	347	297		278.268	238.172
451694	452806	-1	1112			SCAB_3911	12589	7444		11321	6694.24
452976	453920	1	944			SCAB_3921	5146	7111		5451.27	7532.84
454077	455303	1	1226			SCAB_3931	646	910		526.917	742.251
455370	455996	-1	626			SCAB_3941	4521	3934		7222.04	6284.35
456049	456618	1	569			SCAB_3951	4723	3594		8300.53	6316.34
456951	458573	1	1622			SCAB_3971	625	788		385.327	485.82
458583	459101	-1	518			SCAB_3981	475	275		916.988	530.888
459208	460077	-1	869			SCAB_4001	425	75		489.068	86.3061
460243	460860	-1	617			SCAB_4011	1812	2057		2936.79	3333.87
461047	462057	1	1010			SCAB_4021	210	509		207.921	503.96
462086	463198	-1	1112			SCAB_4031	934	622		839.928	559.353
463202	463921	-1	719			SCAB_4041	150	150		208.623	208.623
464072	464785	1	713			SCAB_4051	575	300		806.452	420.757
464782	465399	1	617			SCAB_4061	0	0		0	0
465396	466166	1	770			SCAB_4071	50	75		64.9351	97.4026
466516	467778	-1	1262			SCAB_4081	954	2399		755.943	1900.95
467895	469217	1	1322			SCAB_4091	473	415		357.791	313.918
469281	470063	-1	782			SCAB_4101	12873	9487		16461.6	12131.7
470360	470977	1	617			SCAB_4111	5983	1234		9696.92	2000
471250	471708	1	458			SCAB_4121	182446	210779		398354	460216
471847	473808	1	1961			SCAB_4131	75507	103715		38504.3	52888.8
473795	475276	-1	1481			SCAB_4141	13889	16937		9378.12	11436.2
475275	475721	1	446			SCAB_4151	9096	9674		20394.6	21690.6
475718	476041	1	323			SCAB_4161	200	163		619.195	504.644
476349	478082	-1	1733			SCAB_4171	24806	37532		14313.9	21657.2
478225	478917	-1	692			SCAB_4181	96202	93595		139020	135253
479060	480127	-1	1067			SCAB_4191	9226	7614		8646.67	7135.9
480316	482694	-1	2378			SCAB_4201	63336	60333		26634.1	25371.3
482697	483548	1	851			SCAB_4211	188945	158227		222027	185931
483566	484453	-1	887			SCAB_4221	5382	3568		6067.64	4022.55
484450	484614	-1	164			SCAB_4231	331	165		2018.29	1006.1
484642	485556	-1	914			SCAB_4241	130190	95227		142440	104187
485919	487655	1	1736			SCAB_4261	2700	4000		1555.3	2304.15
487829	488293	1	464			SCAB_4271	76201	105654		164226	227703
488424	488990	1	566			SCAB_4281	188894	181521		333735	320708
489004	489291	-1	287			SCAB_4291	2290	3529		7979.09	12296.2
489427	489843	-1	416			SCAB_4301	24082	43271		57889.4	104017
489871	490776	1	905			SCAB_4321	1719	2862		1899.45	3162.43
490863	491237	-1	374			SCAB_4331	0	8		0	21.3904
491234	491863	-1	629			SCAB_4341	316	1634		502.385	2597.77
491860	492444	-1	584			SCAB_4351	3717	6566		6364.73	11243.2
492651	493166	1	515			SCAB_4361	2806	27470		5448.54	53339.8
493243	493407	1	164			SCAB_4371	403	688		2457.32	4195.12
493404	494408	1	1004			SCAB_4381	100	275		99.6016	273.904
494405	494995	1	590			SCAB_4391	0	75		0	127.119
494985	495929	1	944			SCAB_4401	861	2240		912.076	2372.88
496004	496573	1	569			SCAB_4411	1751	2518		3077.33	4425.31
496600	497733	-1	1133			SCAB_4421	150	275		132.392	242.718
497900	500095	-1	2195			SCAB_4431	1650	1675		751.708	763.098
500092	501072	-1	980			SCAB_4441	165	150		168.367	153.061
501086	501730	-1	644			SCAB_4451	321	461		498.447	715.839
502054	502959	1	905			SCAB_4461	9754	10448		10777.9	11544.8
503005	503796	-1	791			SCAB_4471	14476	14834		18300.9	18753.5
503931	504845	-1	914			SCAB_4481	0	0		0	0
504968	505939	-1	971			SCAB_4491	1968	949		2026.78	977.343
506171	509368	-1	3197			SCAB_4501	39025	40425		12206.8	12644.7
509449	511206	-1	1757			SCAB_4511	894	0		508.822	0
511288	512112	-1	824			SCAB_4521	88363	88195		107237	107033
512109	513107	-1	998			SCAB_4531	7156	5267		7170.34	5277.56
513114	514361	-1	1247			SCAB_4541	21179	9380		16984	7522.05
514611	515798	-1	1187			SCAB_4551	5370	2688		4524.01	2264.53
516125	519778	1	3653			SCAB_4561	13650	10550		3736.65	2888.04
519889	520476	1	587			SCAB_4571	1502	1031		2558.77	1756.39
520510	521307	-1	797			SCAB_4581	13976	7964		17535.8	9992.47
521327	522151	-1	824			SCAB_4591	1900	930		2305.83	1128.64
522170	522994	-1	824			SCAB_4601	394	375		478.155	455.097
523104	525857	-1	2753			SCAB_4611	995	993		361.424	360.697
526046	526645	-1	599			SCAB_4621	2507	5223		4185.31	8719.53
526717	528075	-1	1358			SCAB_4631	6307	12452		4644.33	9169.37
528218	528580	-1	362			SCAB_4641	16386	13928		45265.2	38475.1
528634	529239	-1	605			SCAB_4651	2968	1306		4905.79	2158.68
529196	529561	-1	365			SCAB_4661	1325	681		3630.14	1865.75
529669	530145	-1	476			SCAB_4671	8769	4524		18422.3	9504.2
530142	532715	-1	2573			SCAB_4681	2899	2325		1126.7	903.614
533102	534244	1	1142			SCAB_4711	5871	3520		5140.98	3082.31
534342	535490	-1	1148			SCAB_4721	62317	77222		54283.1	67266.6
535700	535873	-1	173			SCAB_4731	10850	5487		62716.8	31716.8
536034	536990	1	956			SCAB_4741	598	520		625.523	543.933
537087	538085	1	998			SCAB_4751	71030	36161		71172.3	36233.5
538131	538700	-1	569			SCAB_4761	245249	99662		431018	175153
538968	539984	1	1016			SCAB_4771	1969	851		1937.99	837.598
539978	540946	1	968			SCAB_4781	413	475		426.653	490.702
541188	541883	1	695			SCAB_4791	38044	38839		54739.6	55883.5
542204	543190	-1	986			SCAB_4801	698	1478		707.911	1498.99
543313	544320	1	1007			SCAB_4811	2461	2775		2443.89	2755.71
544336	545214	1	878			SCAB_4821	3100	3397		3530.75	3869.02
545361	546122	1	761			SCAB_4831	7675	9773		10085.4	12842.3
546233	547234	1	1001			SCAB_4841	201	423		200.799	422.577
547313	548023	1	710			SCAB_4851	23748	31201		33447.9	43945.1
548090	549049	-1	959			SCAB_4861	2141	4451		2232.53	4641.29
549151	551925	-1	2774			SCAB_4871	131	330		47.2242	118.962
551922	555140	-1	3218			SCAB_4881	182	167		56.5569	51.8956
555399	556055	1	656			SCAB_4891	960	2200		1463.41	3353.66
556110	556931	1	821			SCAB_4901	650	8520		791.717	10377.6
557182	558039	1	857			SCAB_4911	11485	7048		13401.4	8224.04
558027	559412	1	1385			SCAB_4921	8927	5862		6445.49	4232.49
559422	560333	-1	911			SCAB_4931	32234	34339		35383.1	37693.7
560472	561059	-1	587			SCAB_4941	32716	35437		55734.2	60369.7
561366	563285	-1	1919			SCAB_4951	94317	531484		49149	276959
563438	564742	-1	1304			SCAB_4961	9550	11107		7323.62	8517.64
564953	565312	1	359			SCAB_4971	105314	144668		293354	402975
565446	566243	-1	797			SCAB_4981	304816	341150		382454	428043
566492	567529	-1	1037			SCAB_4991	0	0		0	0
567526	568590	-1	1064		SARP reg	SCAB_5001	150	0		140.977	0
568841	569710	-1	869	Cl4 (Terpene)	? (highly conserved	SCAB_5021	2226	1969		2561.57	2265.82
570021	570902	-1	881	Cl4 (Terpene)	Methyltransferase	SCAB_5031	132054	91542		149891	103907
570917	572239	-1	1322	Cl4 (Terpene)	Terpene synthase	SCAB_5041	116440	94708		88078.7	71639.9
572371	573744	-1	1373	Cl4 (Terpene)	Crp/Fnr reg (cyclic nucleotide binding-domain)	SCAB_5051	73377	52403		53442.8	38166.8
574124	574693	1	569	Cl4 (Terpene)	putative immune protein 19 (should be close to toxin gene)	SCAB_5061	8199	7572		14409.5	13307.6
574711	576483	-1	1772	Cl4 (Terpene)	vancomycin resistance protein (peptidoglycan and VanW domains)	SCAB_5071	2408	1980		1358.92	1117.38
576810	577439	1	629	Cl4 (Terpene)	? (not many hits)	SCAB_5081	545	423		866.455	672.496
577571	578251	1	680	Cl4 (Terpene)	Methyltransferase	SCAB_5091	325	200		477.941	294.118
578534	580036	1	1502	Cl4 (Terpene)	DUF1996 prot	SCAB_5111	8378	6656		5577.9	4431.42
580171	580806	1	635	Cl4 (Terpene)	GyrI reg (transcr activator, similar to gyrase inhibitors, likely does not bind DNA)	SCAB_5121	18876	27059		29726	42612.6
580828	581523	-1	695			SCAB_5131	5	0		7.19424	0
581520	582467	-1	947			SCAB_5141	250	236		263.992	249.208
582464	583381	-1	917			SCAB_5151	13536	12735		14761.2	13887.7
583378	584778	-1	1400			SCAB_5161	5398	7310		3855.71	5221.43
585066	585362	1	296			SCAB_5171	21	0		70.9459	0
585359	586540	1	1181			SCAB_5181	125	0		105.843	0
586537	587883	1	1346			SCAB_5191	150	50		111.441	37.1471
587880	588146	1	266			SCAB_5201	0	0		0	0
588200	588925	-1	725			SCAB_5211	1789	2077		2467.59	2864.83
589041	589631	-1	590			SCAB_5221	94258	71599		159759	121354
589747	591288	-1	1541			SCAB_5231	1107	1049		718.365	680.727
591285	592091	-1	806			SCAB_5241	701	1859		869.727	2306.45
592088	593008	-1	920			SCAB_5251	309	415		335.87	451.087
593092	594645	-1	1553			SCAB_5261	151284	86667		97414	55806.2
594935	595924	1	989			SCAB_5271	1710	1580		1729.02	1597.57
595921	596943	1	1022			SCAB_5281	4586	3672		4487.28	3592.95
596940	598286	1	1346			SCAB_5291	2989	2000		2220.65	1485.88
598317	599375	1	1058			SCAB_5301	10194	11196		9635.16	10582.2
599375	600784	1	1409			SCAB_5311	680	578		482.612	410.22
600787	601818	-1	1031			SCAB_5321	1269	2070		1230.84	2007.76
601900	602736	-1	836			SCAB_5331	1594	1675		1906.7	2003.59
602733	603746	-1	1013			SCAB_5341	11443	10971		11296.2	10830.2
603900	604928	-1	1028			SCAB_5351	12062	10472		11733.5	10186.8
605179	606141	1	962			SCAB_5361	50	200		51.9751	207.9
606345	606638	1	293			SCAB_5371	3342	2364		11406.1	8068.26
606669	607178	-1	509			SCAB_5381	0	75		0	147.348
607224	608609	-1	1385			SCAB_5391	1574	1663		1136.46	1200.72
608875	609624	1	749			SCAB_5411	21	1337		28.0374	1785.05
609649	610689	-1	1040	Cl5 (Terpene, carotenoid-like)	MerR reg	SCAB_5421	450	1971		432.692	1895.19
610908	611858	-1	950	Cl5 (Terpene, carotenoid-like)	Iron-sulphur prot	SCAB_5431	0	285		0	300
611915	612829	-1	914	Cl5 (Terpene, carotenoid-like)	phytoene synthase	SCAB_5441	75	525		82.0569	574.398
612952	614496	-1	1544	Cl5 (Terpene, carotenoid-like)	phytoene dehydrogenase	SCAB_5451	75	875		48.5751	566.71
614493	615851	-1	1358	Cl5 (Terpene, carotenoid-like)	Geranyl geranyl pirophosphate synthase	SCAB_5461	100	300		73.6377	220.913
616152	616775	1	623	Cl5 (Terpene, carotenoid-like)	sigma-24 RNApol	SCAB_5471	4301	7848		6903.69	12597.1
617042	618277	1	1235	Cl5 (Terpene, carotenoid-like)	Lycopene cyclase	SCAB_5491	1000	1313		809.717	1063.16
618392	619120	1	728	Cl5 (Terpene, carotenoid-like)	Methyltransferase	SCAB_5501	203	377		278.846	517.857
619117	620739	1	1622	Cl5 (Terpene, carotenoid-like)	Dehydrogenase	SCAB_5511	2850	8525		1757.09	5255.86
620839	621333	1	494	Cl5 (Terpene, carotenoid-like)	?	SCAB_5521	2025	3225		4099.19	6528.34
621598	622284	1	686	Cl5 (Terpene, carotenoid-like)	DUF4232 (usually lipoprot)	SCAB_5531	22775	7412		33199.7	10804.7
622374	623090	1	716	Cl5 (Terpene, carotenoid-like)	GntR reg	SCAB_5541	2813	1016		3928.77	1418.99
623144	624310	1	1166		FAD-dependent oxidorreductase	SCAB_5551	141	150		120.926	128.645
624458	625405	1	947		membrane protein (SPFH-like, associated with lipid raft and other membrane organistation events)	SCAB_5561	38109	46155		40241.8	48738.1
625402	625695	1	293		? COG4877	SCAB_5571	15	160		51.1945	546.075
625738	626166	-1	428		? TIGR02246 (highly conserved)	SCAB_5581	3293	6002		7693.93	14023.4
626411	627070	1	659		Resp Reg	SCAB_5591	481	716		729.894	1086.49
627067	628185	1	1118		Sens Kin	SCAB_5601	142	600		127.013	536.673
628287	628472	1	185			SCAB_5611	25020	51873		135243	280395
628488	628967	-1	479			SCAB_5621	7806	13365		16296.5	27901.9
629141	629509	1	368			SCAB_5631	34166	33672		92842.4	91500
629566	630426	-1	860			SCAB_5641	161	458		187.209	532.558
630537	631685	-1	1148			SCAB_5651	3625	2222		3157.67	1935.54
631892	632839	1	947			SCAB_5661	675	673		712.777	710.665
632897	634006	-1	1109			SCAB_5671	115	75		103.697	67.6285
634003	635061	-1	1058			SCAB_5681	3141	2956		2968.81	2793.95
635306	637381	1	2075			SCAB_5691	709	1096		341.687	528.193
637517	637990	1	473			SCAB_5701	664	499		1403.81	1054.97
638063	638485	-1	422			SCAB_5711	625	1154		1481.04	2734.6
638548	638748	-1	200			SCAB_5721	2657	4385		13285	21925
638826	639455	-1	629			SCAB_5731	108	67		171.701	106.518
639537	640232	-1	695			SCAB_5741	425	773		611.511	1112.23
640335	641213	1	878			SCAB_5751	875	675		996.583	768.793
641281	644499	-1	3218			SCAB_5761	2558	2986		794.904	927.906
644922	646736	1	1814			SCAB_5771	33114	37615		18254.7	20735.9
646894	647274	1	380			SCAB_5781	23096	93127		60778.9	245071
647286	647657	-1	371			SCAB_5791	25987	52400		70045.8	141240
647868	648242	-1	374			SCAB_5811	3015627	4971049		8.06317e+06	1.32916e+07
648580	649854	-1	1274			SCAB_5821	88520	67355		69481.9	52868.9
650220	651281	1	1061			SCAB_5831	15839	14046		14928.4	13238.5
651244	652176	-1	932			SCAB_5841	6082	5154		6525.75	5530.04
652377	653648	-1	1271			SCAB_5851	3847	1935		3026.75	1522.42
653906	655300	-1	1394			SCAB_5861	3804	2706		2728.84	1941.18
655395	656783	-1	1388			SCAB_5871	7693	7700		5542.51	5547.55
656962	657888	1	926			SCAB_5881	59	0		63.7149	0
658079	659296	1	1217			SCAB_5891	761	868		625.308	713.229
659298	660260	1	962			SCAB_5901	50	0		51.9751	0
660226	660978	1	752			SCAB_5911	3000	2650		3989.36	3523.94
661049	662236	-1	1187			SCAB_5921	0	0		0	0
662435	665647	-1	3212			SCAB_5931	3142	2582		978.207	803.861
665891	666661	1	770			SCAB_5951	315	560		409.091	727.273
666763	669240	-1	2477			SCAB_5961	4694	5842		1895.03	2358.5
669388	669951	-1	563			SCAB_5971	1307	2500		2321.49	4440.5
670576	671718	1	1142			SCAB_5981	7371	8527		6454.47	7466.73
671792	672256	-1	464			SCAB_5991	1770	2897		3814.66	6243.53
672446	673426	-1	980			SCAB_6001	928	454		946.939	463.265
673885	675531	1	1646			SCAB_6011	7356	6680		4469.02	4058.32
675581	676645	1	1064			SCAB_6021	2125	7456		1997.18	7007.52
676753	677535	-1	782			SCAB_6031	800	5382		1023.02	6882.35
677628	679886	-1	2258			SCAB_6041	625	750		276.794	332.152
679953	680378	-1	425			SCAB_6051	75	82		176.471	192.941
680475	681140	-1	665			SCAB_6061	9519	4640		14314.3	6977.44
681137	682201	-1	1064			SCAB_6071	8175	4775		7683.27	4487.78
682312	682710	1	398			SCAB_6081	40505	9168		101771	23035.2
682758	683138	1	380			SCAB_6091	457	327		1202.63	860.526
683135	683941	1	806			SCAB_6101	128	34		158.809	42.1836
683951	684739	1	788			SCAB_6111	95	117		120.558	148.477
685128	686612	1	1484			SCAB_6131	2200	1075		1482.48	724.394
686623	687582	1	959			SCAB_6141	225	125		234.619	130.344
687646	688611	-1	965			SCAB_6151	1311	1159		1358.55	1201.04
688708	689667	-1	959			SCAB_6161	15571	12365		16236.7	12893.6
689680	689922	-1	242			SCAB_6171	50	164		206.612	677.686
690026	690535	-1	509			SCAB_6181	1275	1192		2504.91	2341.85
690618	691163	1	545			SCAB_6191	1278	544		2344.95	998.165
691206	691802	1	596			SCAB_6201	1000	1100		1677.85	1845.64
691886	692329	-1	443			SCAB_6211	1103	403		2489.84	909.707
692371	693546	-1	1175			SCAB_6221	9793	4158		8334.47	3538.72
693751	693921	-1	170			SCAB_6231	49152	23989		289129	141112
693989	694234	1	245			SCAB_6241	142296	105278		580800	429706
694311	694649	-1	338			SCAB_6251	194	465		573.964	1375.74
694646	696055	-1	1409			SCAB_6261	1367	1811		970.192	1285.31
696052	696855	-1	803			SCAB_6271	8484	10323		10565.4	12855.5
697043	697480	1	437			SCAB_6281	2772	778		6343.25	1780.32
697731	698927	-1	1196			SCAB_6291	33300	10665		27842.8	8917.22
699248	699619	1	371			SCAB_6311	70	88		188.679	237.197
699714	700385	1	671			SCAB_6321	7439	10000		11086.4	14903.1
700543	700911	1	368			SCAB_6331	6900	6495		18750	17649.5
700908	701843	1	935			SCAB_6341	50	150		53.4759	160.428
701906	702607	-1	701			SCAB_6351	0	13		0	18.5449
702825	703361	1	536			SCAB_6361	62116	73884		115888	137843
703506	704930	1	1424			SCAB_6371	2099	3608		1474.02	2533.71
705052	705615	-1	563			SCAB_6381	20304	8543		36063.9	15174.1
705750	707579	-1	1829			SCAB_6391	1389	461		759.431	252.05
707903	709249	1	1346			SCAB_6411	950	472		705.795	350.669
709287	709667	1	380			SCAB_6421	1778	375		4678.95	986.842
709700	710113	1	413			SCAB_6431	4169	1934		10094.4	4682.81
710172	710921	1	749			SCAB_6441	1069	872		1427.24	1164.22
710994	712061	-1	1067			SCAB_6451	1859	3569		1742.27	3344.89
712281	713921	-1	1640			SCAB_6461	26126	22455		15930.5	13692.1
714031	716262	-1	2231			SCAB_6471	22710	9150		10179.3	4101.3
716720	717787	1	1067			SCAB_6481	10220	5625		9578.26	5271.79
717834	719396	1	1562			SCAB_6491	1587	1450		1016.01	928.297
719389	720432	1	1043			SCAB_6501	321	150		307.766	143.816
720540	721865	1	1325			SCAB_6511	531	925		400.755	698.113
721858	722748	1	890			SCAB_6521	218	208		244.944	233.708
722768	723205	1	437			SCAB_6531	428	333		979.405	762.014
723202	724245	1	1043			SCAB_6541	5024	5555		4816.87	5325.98
724242	725003	1	761			SCAB_6551	9820	5279		12904.1	6936.93
725000	725647	1	647			SCAB_6561	75	0		115.92	0
725644	726681	1	1037			SCAB_6571	75	56		72.324	54.0019
726727	727755	1	1028			SCAB_6581	18304	19737		17805.4	19199.4
727746	728468	1	722			SCAB_6591	1417	1888		1962.6	2614.96
728511	729347	-1	836			SCAB_6601	618	500		739.234	598.086
729919	730599	-1	680			SCAB_6611	825	475		1213.24	698.529
730596	731291	-1	695			SCAB_6621	650	300		935.252	431.655
731288	732493	-1	1205			SCAB_6631	75	150		62.2407	124.481
732565	733446	1	881			SCAB_6641	0	0		0	0
733626	734420	1	794			SCAB_6651	304	820		382.872	1032.75
734455	734889	-1	434			SCAB_6661	4949	8502		11403.2	19589.9
735015	736544	-1	1529			SCAB_6671	23298	21996		15237.4	14385.9
736846	737973	1	1127			SCAB_6681	255	211		226.264	187.223
738220	740004	1	1784			SCAB_6701	2200	700		1233.18	392.377
740010	742364	1	2354			SCAB_6711	0	0		0	0
743085	743315	1	230			SCAB_6721	265	42		1152.17	182.609
743455	746685	1	3230			SCAB_6731	192051	219513		59458.5	67960.7
746860	747138	1	278			SCAB_6741	38712	52645		139252	189371
747323	748186	1	863			SCAB_6751	8597	18004		9961.76	20862.1
748348	749031	1	683			SCAB_6761	4950	1950		7247.44	2855.05
749082	750326	-1	1244			SCAB_6771	750	375		602.894	301.447
750480	751187	-1	707			SCAB_6781	1804	1290		2551.63	1824.61
751311	752342	-1	1031			SCAB_6791	6369	5602		6177.5	5433.56
752460	752759	1	299			SCAB_6801	3753	2652		12551.8	8869.57
752809	754578	-1	1769			SCAB_6811	75	225		42.3968	127.191
754585	756108	-1	1523			SCAB_6821	7350	13925		4826	9143.14
756236	757093	-1	857			SCAB_6831	0	75		0	87.5146
757150	758532	-1	1382			SCAB_6841	600	375		434.153	271.346
758600	759859	-1	1259			SCAB_6851	11938	14035		9482.13	11147.7
759918	761099	-1	1181			SCAB_6861	125	0		105.843	0
761317	762450	-1	1133			SCAB_6871	4638	2245		4093.56	1981.47
762493	763125	-1	632			SCAB_6881	113	88		178.797	139.241
763122	764207	-1	1085			SCAB_6891	299	300		275.576	276.498
764610	765407	1	797			SCAB_6901	1200	800		1505.65	1003.76
765453	766376	-1	923			SCAB_6911	0	0		0	0
766418	767020	-1	602			SCAB_6921	225	0		373.754	0
767013	770228	-1	3215			SCAB_6931	16822	7694		5232.35	2393.16
770241	771473	-1	1232			SCAB_6941	5403	3201		4385.55	2598.21
771532	772392	-1	860			SCAB_6951	469	22		545.349	25.5814
772429	774852	-1	2423			SCAB_6961	21591	9011		8910.85	3718.94
775105	776100	-1	995			SCAB_6971	39558	16396		39756.8	16478.4
776097	778115	-1	2018			SCAB_6981	23807	7358		11797.3	3646.18
778115	779200	-1	1085			SCAB_6991	3033	1039		2795.39	957.604
779221	780690	-1	1469			SCAB_7001	4380	1808		2981.62	1230.77
780908	781789	1	881			SCAB_7011	23213	10510		26348.5	11929.6
781934	782770	-1	836			SCAB_7021	750	300		897.129	358.852
782774	784435	-1	1661			SCAB_7031	29659	7196		17856.1	4332.33
784595	785392	1	797			SCAB_7041	63230	50107		79335	62869.5
785394	786524	-1	1130			SCAB_7051	16839	9440		14901.8	8353.98
786654	787817	-1	1163			SCAB_7061	529	75		454.858	64.4884
787814	788176	-1	362			SCAB_7071	18536	3190		51204.4	8812.15
788461	790242	-1	1781			SCAB_7081	14850	8275		8338.01	4646.27
790352	792679	-1	2327			SCAB_7091	2300	1625		988.397	698.324
792940	794082	-1	1142			SCAB_7101	12185	6779		10669.9	5936.08
794239	796626	-1	2387			SCAB_7111	6881	14089		2882.7	5902.39
796914	797837	1	923			SCAB_7121	64	0		69.3391	0
797995	798903	-1	908			SCAB_7131	0	0		0	0
799208	799927	-1	719			SCAB_7141	0	0		0	0
799924	801456	-1	1532			SCAB_7151	75	76		48.9556	49.6084
801453	802319	-1	866			SCAB_7161	425	190		490.762	219.4
802316	803167	-1	851			SCAB_7171	0	89		0	104.583
803164	803715	-1	551			SCAB_7181	0	0		0	0
803783	804439	-1	656			SCAB_7191	23961	18358		36525.9	27984.8
804453	806552	-1	2099			SCAB_7201	4704	3221		2241.07	1534.54
806549	808213	-1	1664			SCAB_7211	4371	3340		2626.8	2007.21
808790	810745	1	1955			SCAB_7231	2700	2825		1381.07	1445.01
810799	811248	1	449			SCAB_7241	0	75		0	167.038
811398	815531	-1	4133			SCAB_7251	2575	3135		623.034	758.529
815528	816835	-1	1307			SCAB_7261	425	150		325.172	114.767
816832	818649	-1	1817			SCAB_7271	1497	1909		823.886	1050.63
818761	819522	-1	761			SCAB_7281	14	0		18.3968	0
819672	821150	1	1478			SCAB_7291	1975	2069		1336.27	1399.86
821210	822877	1	1667			SCAB_7301	112	200		67.1866	119.976
822984	824192	1	1208			SCAB_7311	17074	13368		14134.1	11066.2
824560	825954	1	1394			SCAB_7331	2286	875		1639.89	627.69
825956	826873	1	917			SCAB_7341	6409	3866		6989.09	4215.92
826870	827799	1	929			SCAB_7351	1345	854		1447.79	919.268
827875	829995	1	2120			SCAB_7361	2502	2662		1180.19	1255.66
830121	831869	1	1748			SCAB_7371	8682	7155		4966.82	4093.25
833295	833807	-1	512			SCAB_7401	3281	6032		6408.2	11781.2
833795	833998	-1	203			SCAB_7411	3705	6459		18251.2	31817.7
833998	834495	-1	497			SCAB_7421	103327	141595		207901	284899
834679	835539	1	860			SCAB_7431	0	0		0	0
835614	836276	1	662			SCAB_7441	84	200		126.888	302.115
836446	836613	1	167			SCAB_7451	306	75		1832.34	449.102
836647	837057	1	410			SCAB_7461	22493	279141		54861	680832
837459	838652	1	1193			SCAB_7471	5943	86256		4981.56	72301.8
838661	839575	1	914			SCAB_7481	594	5561		649.891	6084.25
839734	841113	1	1379			SCAB_7491	1100	2870		797.679	2081.22
841129	844329	-1	3200			SCAB_7501	7648	12624		2390	3945
844507	844974	1	467			SCAB_7511	309	40		661.67	85.6531
845064	845540	1	476			SCAB_7521	5403	1729		11350.8	3632.35
845655	845996	1	341			SCAB_7531	13510	13341		39618.8	39123.2
846115	848247	1	2132			SCAB_7541	328	322		153.846	151.032
848373	848819	1	446			SCAB_7551	2108	1484		4726.46	3327.35
848845	849336	-1	491			SCAB_7561	1046	997		2130.35	2030.55
850428	851195	1	767			SCAB_7571	30	225		39.1134	293.351
851378	852268	1	890			SCAB_7581	66447	64396		74659.6	72355.1
852320	852850	-1	530			SCAB_7591	232	1195		437.736	2254.72
852922	853836	1	914			SCAB_7601	0	0		0	0
853933	854985	-1	1052			SCAB_7611	236	79		224.335	75.0951
855257	855934	-1	677			SCAB_7621	1622	1743		2395.86	2574.59
856521	857336	1	815			SCAB_7641	42299	44628		51900.6	54758.3
857862	860081	1	2219			SCAB_7651	287727	97553		129665	43962.6
860114	862402	-1	2288			SCAB_7661	2966	2192		1296.33	958.042
862553	862918	1	365			SCAB_7671	8071	12674		22112.3	34723.3
863000	863965	-1	965			SCAB_7681	49800	34192		51606.2	35432.1
864118	864621	1	503			SCAB_7691	6901	11388		13719.7	22640.2
864665	866278	-1	1613			SCAB_7701	163216	122941		101188	76218.8
866460	867416	-1	956			SCAB_7711	250	275		261.506	287.657
867498	868208	-1	710			SCAB_7721	19	0		26.7606	0
868205	869347	-1	1142			SCAB_7731	954	1359		835.377	1190.02
869466	871523	-1	2057			SCAB_7741	107625	87302		52321.3	42441.4
871853	874630	1	2777			SCAB_7761	9026	8163		3250.27	2939.5
874694	875581	1	887			SCAB_7771	59	193		66.5163	217.587
875690	876481	1	791			SCAB_7781	27213	16731		34403.3	21151.7
876503	877285	-1	782			SCAB_7791	19782	20969		25296.7	26814.6
877449	878432	1	983			SCAB_7801	49239	67852		50090.5	69025.4
878518	879003	-1	485			SCAB_7811	216	294		445.361	606.186
879138	880544	1	1406			SCAB_7821	89719	139441		63811.5	99175.7
880672	881292	1	620			SCAB_7831	28641	39278		46195.2	63351.6
881311	882336	-1	1025			SCAB_7841	375	800		365.854	780.488
882414	882740	-1	326			SCAB_7851	225	225		690.184	690.184
883001	883969	1	968			SCAB_7861	9202	8618		9506.2	8902.89
884007	885197	1	1190			SCAB_7871	0	0		0	0
885184	886023	1	839			SCAB_7881	894	769		1065.55	916.567
886020	887390	1	1370			SCAB_7891	493	235		359.854	171.533
887399	888277	1	878			SCAB_7901	522	525		594.533	597.95
888320	889042	-1	722			SCAB_7911	383	183		530.471	253.463
889039	890883	-1	1844			SCAB_7921	2018	810		1094.36	439.262
891173	892156	1	983			SCAB_7931	1154	935		1173.96	951.17
892153	892416	1	263			SCAB_7941	763	1102		2901.14	4190.11
892432	892974	-1	542			SCAB_7951	5410	9999		9981.55	18448.3
893277	895199	1	1922			SCAB_7961	11850	27279		6165.45	14193
895299	895736	1	437			SCAB_7971	1936	4416		4430.21	10105.3
895863	897110	1	1247			SCAB_7981	9834	9256		7886.13	7422.61
897142	898335	-1	1193			SCAB_7991	150	200		125.733	167.645
898552	900198	1	1646			SCAB_8001	37623	56406		22857.2	34268.5
900218	901735	1	1517			SCAB_8011	67968	75926		44804.2	50050.1
901732	902082	1	350			SCAB_8021	479	683		1368.57	1951.43
902350	903330	1	980			SCAB_8031	963	1981		982.653	2021.43
903356	906568	-1	3212			SCAB_8041	1657	2791		515.878	868.929
906800	907360	-1	560			SCAB_8061	3689	1447		6587.5	2583.93
907437	908210	-1	773			SCAB_8071	3543	967		4583.44	1250.97
908255	908644	-1	389			SCAB_8081	7844	2096		20164.5	5388.17
908779	909726	1	947			SCAB_8091	857	1503		904.963	1587.12
910017	910400	1	383			SCAB_8101	12557	6453		32785.9	16848.6
910529	910828	1	299			SCAB_8111	51287	30312		171528	101378
910869	912290	1	1421			SCAB_8121	7518	5228		5290.64	3679.1
912436	913536	1	1100			SCAB_8131	31581	18594		28710	16903.6
913741	914619	-1	878			SCAB_8141	325	49		370.159	55.8087
914712	915368	1	656			SCAB_8151	75	150		114.329	228.659
915420	917168	-1	1748			SCAB_8161	925	2100		529.176	1201.37
917171	918073	-1	902			SCAB_8171	38050	33265		42184	36879.2
918070	918960	-1	890			SCAB_8181	62739	60033		70493.3	67452.8
919128	920450	-1	1322			SCAB_8191	46763	32725		35372.9	24754.2
920735	921856	-1	1121			SCAB_8201	284	283		253.345	252.453
922101	923015	1	914			SCAB_8211	6917	6511		7567.83	7123.63
923112	925016	1	1904			SCAB_8221	79846	63163		41935.9	33173.8
925071	927461	-1	2390			SCAB_8231	1352	800		565.69	334.728
927563	928360	-1	797			SCAB_8241	9598	6094		12042.7	7646.17
928432	929727	-1	1295			SCAB_8251	18	150		13.8996	115.83
929890	930627	1	737			SCAB_8261	325	520		440.977	705.563
930712	931101	-1	389			SCAB_8271	7515	5988		19318.8	15393.3
931218	931853	-1	635			SCAB_8281	243063	254440		382776	400693
932143	932982	1	839			SCAB_8291	22741	29190		27104.9	34791.4
933257	934612	1	1355			SCAB_8301	15031	17444		11093	12873.8
934679	934849	-1	170			SCAB_8311	1931	3483		11358.8	20488.2
934940	936136	-1	1196			SCAB_8321	4076	3425		3408.03	2863.71
936268	937470	1	1202			SCAB_8331	30663	19501		25510	16223.8
937507	938202	-1	695			SCAB_8341	417586	181548		600843	261220
938365	938823	1	458			SCAB_8351	34411	63205		75133.2	138002
938974	939768	-1	794			SCAB_8361	241	179		303.526	225.441
939792	940979	-1	1187			SCAB_8371	225	225		189.553	189.553
940976	942613	-1	1637			SCAB_8381	3050	3975		1863.16	2428.22
942607	944223	-1	1616			SCAB_8391	1150	500		711.634	309.406
944220	946370	-1	2150			SCAB_8401	2266	2227		1053.95	1035.81
946401	947027	-1	626			SCAB_8411	43627	41174		69691.7	65773.2
947220	947999	1	779			SCAB_8421	33255	24294		42689.3	31186.1
948038	948625	1	587			SCAB_8431	5164	3381		8797.27	5759.8
948633	949547	-1	914			SCAB_8441	4569	7869		4998.91	8609.41
949795	950424	-1	629			SCAB_8461	2544	2052		4044.52	3262.32
950424	951560	-1	1136			SCAB_8471	79006	66249		69547.5	58317.8
951701	953461	1	1760			SCAB_8491	1985	10675		1127.84	6065.34
953493	955001	-1	1508			SCAB_8501	6872	7839		4557.03	5198.28
955138	955434	-1	296			SCAB_8511	850	825		2871.62	2787.16
955613	955978	1	365			SCAB_8521	30787	15248		84347.9	41775.3
956073	957305	1	1232			SCAB_8531	478	2350		387.987	1907.47
957643	958308	-1	665			SCAB_8541	5591	7055		8407.52	10609
958523	959788	1	1265			SCAB_8551	5475	4731		4328.06	3739.92
959781	961715	-1	1934			SCAB_8561	54094	98161		27970	50755.4
961848	963878	-1	2030			SCAB_8571	22620	300615		11142.9	148086
964109	965245	1	1136			SCAB_8581	0	50		0	44.0141
965262	965765	-1	503		Metal dependent phosphodiesterase	SCAB_8591	0	0		0	0
965805	968225	-1	2420	Cl6 (RiPP)	PAS reg (PAS+SpoIIE phosphatase+2xGAS-2 domains+HisKin ATPase)	SCAB_8601	2448	2697		1011.57	1114.46
968478	971132	1	2654	Cl6 (RiPP)	Ser/Thr prot kinase (contains a likely inactive lanC domain)	SCAB_8611	4376	1085		1648.83	408.817
971218	971334	1	116	Cl6 (RiPP)	Core peptide	SCAB_8621	375	212		3232.76	1827.59
971475	973307	1	1832	Cl6 (RiPP)	ABCtrans	SCAB_8631	61	0		33.2969	0
973493	975355	1	1862	Cl6 (RiPP)	ABCtrans	SCAB_8641	1128	480		605.8	257.787
976077	978224	1	2147	Cl6 (RiPP)	PAS reg (PAS+SpoIIE phosphatase+2xGAS-2 domains)	SCAB_8651	1929	2153		898.463	1002.79
978417	979793	-1	1376	Cl6 (RiPP)	Protease	SCAB_8661	47845	60965		34771.1	44306
980527	980742	1	215		? (reasonably conserved)	SCAB_8681	281	263		1306.98	1223.26
980845	981651	1	806			SCAB_8691	175	136		217.122	168.734
981648	983885	1	2237			SCAB_8701	800	550		357.622	245.865
983887	986709	1	2822			SCAB_8711	816	1718		289.157	608.788
986929	988233	-1	1304			SCAB_8721	198	570		151.84	437.117
988230	989864	-1	1634			SCAB_8731	81	225		49.5716	137.699
989999	991492	-1	1493			SCAB_8741	14371	20064		9625.59	13438.7
991562	992116	-1	554			SCAB_8751	13823	22806		24951.3	41166.1
992330	993352	1	1022			SCAB_8761	3699	3857		3619.37	3773.97
993378	993563	1	185			SCAB_8771	373	817		2016.22	4416.22
993928	994245	1	317			SCAB_8781	2841	2829		8962.15	8924.29
994262	994552	1	290			SCAB_8791	72515	74778		250052	257855
994751	995194	-1	443			SCAB_8801	7187	27627		16223.5	62363.4
996181	996915	-1	734			SCAB_8811	4319	2819		5884.2	3840.6
997227	998483	1	1256			SCAB_8821	1728	2203		1375.8	1753.98
998593	1000443	-1	1850			SCAB_8831	2225	1809		1202.7	977.838
1001002	1001379	-1	377			SCAB_8851	351	302		931.034	801.061
1001383	1001613	-1	230			SCAB_8861	8145	7219		35413	31387
1001788	1004031	-1	2243			SCAB_8871	5375	4350		2396.34	1939.37
1004959	1007373	1	2414			SCAB_8891	2006	2262		830.986	937.034
1007493	1008752	1	1259			SCAB_8901	291	786		231.136	624.305
1008778	1009701	-1	923			SCAB_8911	329	427		356.446	462.622
1009771	1010565	1	794			SCAB_8921	1350	1175		1700.25	1479.85
1010585	1011250	-1	665			SCAB_8931	0	75		0	112.782
1011247	1012488	-1	1241			SCAB_8941	287	350		231.265	282.031
1012559	1013707	-1	1148			SCAB_8951	2950	3475		2569.69	3027
1013952	1014743	1	791			SCAB_8961	117	6		147.914	7.58534
1014733	1015320	-1	587			SCAB_8971	191	374		325.383	637.138
1015344	1016372	-1	1028			SCAB_8981	249	75		242.218	72.9572
1016443	1017699	1	1256			SCAB_8991	1250	2379		995.223	1894.11
1017709	1019364	1	1655			SCAB_9001	0	200		0	120.846
1019361	1020353	1	992			SCAB_9011	75	150		75.6048	151.21
1020436	1022133	1	1697			SCAB_9021	495	364		291.691	214.496
1022187	1023110	-1	923			SCAB_9031	1381	1581		1496.21	1712.89
1023165	1023782	1	617			SCAB_9041	9312	10115		15092.4	16393.8
1024011	1024673	1	662			SCAB_9051	358	2954		540.785	4462.24
1024794	1025240	1	446			SCAB_9061	4477	11933		10038.1	26755.6
1025369	1026409	-1	1040			SCAB_9071	3597	1995		3458.65	1918.27
1026445	1027533	1	1088			SCAB_9081	30210	16672		27766.5	15323.5
1027569	1027865	1	296			SCAB_9091	232	198		783.784	668.919
1027884	1028276	-1	392			SCAB_9101	4783	2198		12201.5	5607.14
1028566	1028928	1	362			SCAB_9111	4639	5208		12814.9	14386.7
1028925	1029497	1	572			SCAB_9121	16	150		27.972	262.238
1029617	1030726	-1	1109			SCAB_9131	4799	3688		4327.32	3325.52
1030759	1032216	-1	1457			SCAB_9141	5211	4525		3576.53	3105.7
1032365	1032793	1	428			SCAB_9151	8975	5576		20969.6	13028
1032997	1033380	1	383			SCAB_9161	360	626		939.948	1634.46
1033422	1034372	-1	950			SCAB_9171	4487	5701		4723.16	6001.05
1034567	1035223	1	656			SCAB_9181	443521	143293		676099	218434
1035526	1036197	1	671			SCAB_9191	1227	1285		1828.61	1915.05
1036178	1036372	-1	194			SCAB_9201	9136	3919		47092.8	20201
1036496	1037545	1	1049			SCAB_9211	3781	969		3604.39	923.737
1037611	1038276	1	665			SCAB_9221	12897	6214		19394	9344.36
1038708	1039736	1	1028			SCAB_9231	2282	1092		2219.84	1062.26
1039890	1040150	-1	260			SCAB_9241	183	92		703.846	353.846
1040268	1041242	-1	974			SCAB_9251	125	225		128.337	231.006
1041389	1041883	1	494			SCAB_9261	75	362		151.822	732.794
1042000	1043271	1	1271			SCAB_9271	3701	3044		2911.88	2394.96
1043322	1044509	1	1187			SCAB_9281	5081	4844		4280.54	4080.88
1044615	1045910	1	1295			SCAB_9291	150	271		115.83	209.266
1045878	1046603	-1	725			SCAB_9301	239	502		329.655	692.414
1046733	1047341	-1	608			SCAB_9311	3573	3505		5876.64	5764.8
1047461	1049002	1	1541			SCAB_9321	371	300		240.753	194.679
1048970	1049809	-1	839			SCAB_9331	200	560		238.379	667.461
1049858	1050610	-1	752			SCAB_9341	350	448		465.426	595.745
1050681	1052027	-1	1346			SCAB_9351	0	0		0	0
1052093	1053442	-1	1349			SCAB_9361	350	700		259.451	518.903
1053506	1054570	-1	1064			SCAB_9371	2259	3515		2123.12	3303.57
1054643	1056067	-1	1424			SCAB_9381	18799	11802		13201.5	8287.92
1056125	1056445	-1	320			SCAB_9391	2420	2187		7562.5	6834.38
1056495	1057577	-1	1082			SCAB_9401	7024	6672		6491.68	6166.36
1057709	1058728	-1	1019			SCAB_9411	1350	2044		1324.83	2005.89
1058721	1059761	-1	1040			SCAB_9421	517	700		497.115	673.077
1059758	1061275	-1	1517			SCAB_9431	11172	4734		7364.54	3120.63
1061534	1062694	1	1160			SCAB_9441	3904	1004		3365.52	865.517
1063039	1065078	1	2039			SCAB_9451	659	412		323.198	202.06
1065117	1066553	1	1436			SCAB_9461	75	0		52.2284	0
1066652	1067407	1	755			SCAB_9471	1922	1422		2545.7	1883.44
1067404	1068891	1	1487			SCAB_9481	4845	2967		3258.24	1995.29
1068888	1069553	1	665			SCAB_9491	0	267		0	401.504
1069684	1070460	1	776			SCAB_9501	17339	37914		22344.1	48858.2
1070492	1071175	-1	683			SCAB_9511	0	0		0	0
1071383	1071835	1	452			SCAB_9521	62200	62138		137611	137473
1071860	1074073	1	2213			SCAB_9531	2355996	1416204		1.06462e+06	639948
1074307	1074723	1	416			SCAB_9541	200	375		480.769	901.442
1074710	1075486	-1	776			SCAB_9551	62	106		79.8969	136.598
1075555	1076322	-1	767			SCAB_9561	87	375		113.429	488.918
1076448	1077221	1	773			SCAB_9571	267	450		345.408	582.147
1077248	1078288	1	1040			SCAB_9581	1369	1009		1316.35	970.192
1078295	1080508	-1	2213			SCAB_9591	16586	10070		7494.8	4550.38
1080665	1081660	-1	995			SCAB_9601	75	125		75.3769	125.628
1081996	1082661	1	665			SCAB_9611	1188	7634		1786.47	11479.7
1082781	1083674	-1	893			SCAB_9621	2975	3470		3331.47	3885.78
1083742	1084128	-1	386			SCAB_9631	653	1102		1691.71	2854.92
1084230	1085156	1	926			SCAB_9641	440	759		475.162	819.654
1085222	1086550	-1	1328			SCAB_9651	62168	26309		46813.3	19811
1086547	1087827	-1	1280			SCAB_9661	14335	5583		11199.2	4361.72
1088114	1088302	1	188			SCAB_9671	272	225		1446.81	1196.81
1088320	1089498	1	1178			SCAB_9681	288	259		244.482	219.864
1089513	1090325	1	812			SCAB_9691	995	365		1225.37	449.507
1090449	1091909	1	1460			SCAB_9701	3182	1897		2179.45	1299.32
1091902	1092807	1	905			SCAB_9711	5554	4236		6137.02	4680.66
1092819	1093664	1	845			SCAB_9721	10852	5513		12842.6	6524.26
1093722	1094372	1	650			SCAB_9731	375	950		576.923	1461.54
1094578	1096035	1	1457			SCAB_9741	1217	614		835.278	421.414
1096147	1097640	1	1493			SCAB_9751	350	115		234.427	77.0261
1097637	1098338	1	701			SCAB_9761	0	122		0	174.037
1098393	1102022	-1	3629			SCAB_9771	65968	55648		18178	15334.3
1102448	1103635	1	1187			SCAB_9781	266	853		224.094	718.618
1103665	1104369	1	704			SCAB_9791	124	793		176.136	1126.42
1104366	1105856	1	1490			SCAB_9801	1580	2344		1060.4	1573.15
1105888	1106631	-1	743			SCAB_9811	0	0		0	0
1106650	1107807	1	1157			SCAB_9821	500	135		432.152	116.681
1107922	1108923	-1	1001			SCAB_9831	2825	6562		2822.18	6555.44
1108986	1109753	-1	767			SCAB_9841	0	75		0	97.7836
1109755	1110810	-1	1055			SCAB_9851	0	75		0	71.09
1111251	1112000	-1	749			SCAB_9861	600	808		801.068	1078.77
1111997	1113283	-1	1286			SCAB_9871	0	50		0	38.8802
1113618	1113974	1	356			SCAB_9891	1283	1605		3603.93	4508.43
1114096	1115013	-1	917			SCAB_9901	761	1221		829.88	1331.52
1115371	1118283	1	2912			SCAB_9911	172	275		59.0659	94.4368
1118276	1119136	-1	860			SCAB_9921	9877	7581		11484.9	8815.12
1119384	1122953	-1	3569			SCAB_9931	5707	3789		1599.05	1061.64
1123267	1123716	-1	449			SCAB_9941	206	450		458.797	1002.23
1124159	1124611	-1	452			SCAB_9951	253	0		559.735	0
1124741	1125739	1	998			SCAB_9961	2033	1795		2037.07	1798.6
1127261	1128463	-1	1202			SCAB_9991	11314	9402		9412.65	7821.96
1129586	1129867	-1	281			SCAB_10001	1818	1314		6469.75	4676.16
1130382	1131299	-1	917			SCAB_10011	0	0		0	0
1131296	1131574	-1	278			SCAB_10021	0	0		0	0
1131671	1132168	-1	497			SCAB_10031	9610	7425		19336	14939.6
1133306	1133971	-1	665			SCAB_10041	9988	8396		15019.5	12625.6
1134395	1135978	1	1583			SCAB_10051	6808	2567		4300.69	1621.6
1136099	1138063	1	1964			SCAB_10061	2448	2348		1246.44	1195.52
1139067	1139573	-1	506			SCAB_10081	247	619		488.142	1223.32
1139880	1140536	1	656			SCAB_10091	12549	18412		19129.6	28067.1
1140547	1141920	-1	1373			SCAB_10101	51386	48611		37426.1	35405
1142014	1142781	1	767			SCAB_10111	10917	17854		14233.4	23277.7
1143030	1143785	-1	755			SCAB_10121	3213	7629		4255.63	10104.6
1144373	1146733	-1	2360			SCAB_10131	7450	8260		3156.78	3500
1147955	1149382	1	1427			SCAB_10151	10575	5225		7410.65	3661.53
1149506	1151089	1	1583			SCAB_10161	70643	33700		44626	21288.7
1151179	1152555	1	1376			SCAB_10171	28824	21410		20947.7	15559.6
1152971	1154023	-1	1052			SCAB_10181	200	225		190.114	213.878
1154076	1155491	-1	1415			SCAB_10191	700	1025		494.7	724.382
1155727	1156473	1	746			SCAB_10201	1775	1525		2379.36	2044.24
1156518	1157186	-1	668			SCAB_10211	299	0		447.605	0
1157223	1158728	-1	1505			SCAB_10221	375	116		249.169	77.0764
1158769	1159770	-1	1001			SCAB_10231	197	28		196.803	27.972
1160005	1160604	1	599			SCAB_10241	215340	270730		359499	451970
1160611	1161987	1	1376			SCAB_10251	38793	34057		28192.6	24750.7
1161984	1162286	1	302			SCAB_10261	51513	44732		170573	148119
1162402	1162827	1	425			SCAB_10271	47398	57436		111525	135144
1162935	1163858	1	923			SCAB_10281	4026	6498		4361.86	7040.09
1163996	1164676	-1	680			SCAB_10291	20932	13764		30782.4	20241.2
1164683	1165759	1	1076			SCAB_10301	287	672		266.729	624.535
1165954	1166454	1	500			SCAB_10311	0	128		0	256
1166883	1168010	1	1127			SCAB_10321	11332	8015		10055	7111.8
1168014	1168496	1	482			SCAB_10331	125	100		259.336	207.469
1168493	1169299	1	806			SCAB_10341	2236	2426		2774.19	3009.93
1169301	1170056	1	755			SCAB_10351	5626	3696		7451.66	4895.36
1170101	1171384	1	1283			SCAB_10361	5670	5421		4419.33	4225.25
1171393	1172022	1	629			SCAB_10371	1741	1616		2767.89	2569.16
1172052	1172720	-1	668			SCAB_10381	3235	3839		4842.81	5747.01
1172824	1173867	1	1043			SCAB_10391	6554	2728		6283.8	2615.53
1174113	1174679	-1	566			SCAB_10401	3921	2132		6927.56	3766.78
1174756	1175037	1	281			SCAB_10411	9819	7978		34943.1	28391.5
1175072	1175824	-1	752			SCAB_10421	148	79		196.809	105.053
1175821	1176189	-1	368			SCAB_10431	0	0		0	0
1176228	1177604	-1	1376			SCAB_10441	243	144		176.599	104.651
1177985	1180276	1	2291			SCAB_10461	2449	2207		1068.97	963.335
1180373	1180900	-1	527			SCAB_10471	24868	25462		47187.9	48315
1180960	1181694	-1	734			SCAB_10481	31716	23852		43209.8	32495.9
1181708	1184281	-1	2573			SCAB_10491	77696	61053		30196.7	23728.3
1184615	1187089	-1	2474			SCAB_10511	10525	12350		4254.24	4991.92
1187231	1188244	-1	1013			SCAB_10521	63344	57652		62531.1	56912.1
1188491	1189192	1	701			SCAB_10531	196967	206887		280980	295131
1189329	1189799	-1	470			SCAB_10541	11552	17041		24578.7	36257.4
1189796	1190056	-1	260			SCAB_10551	12	38		46.1538	146.154
1190230	1191276	-1	1046			SCAB_10561	95008	79707		90829.8	76201.7
1191474	1192181	1	707			SCAB_10571	17403	17065		24615.3	24137.2
1192765	1193835	-1	1070			SCAB_10591	33991	31025		31767.3	28995.3
1194221	1194811	1	590			SCAB_10601	67949	88547		115168	150080
1194873	1195661	-1	788			SCAB_10611	4462	6401		5662.44	8123.1
1195959	1197704	-1	1745			SCAB_10621	23348	27205		13379.9	15590.3
1197906	1200593	1	2687			SCAB_10641	349428	241262		130044	89788.6
1200744	1201304	-1	560			SCAB_10651	0	0		0	0
1201636	1202466	-1	830			SCAB_10661	2321	2180		2796.39	2626.51
1202616	1203071	1	455			SCAB_10671	1485	2147		3263.74	4718.68
1203188	1204210	-1	1022			SCAB_10681	33165	23808		32451.1	23295.5
1204236	1205150	-1	914			SCAB_10691	91987	68149		100642	74561.3
1205332	1205961	-1	629			SCAB_10701	28212	20857		44852.1	33159
1206148	1206882	-1	734			SCAB_10711	35124	32497		47852.9	44273.8
1206888	1209128	-1	2240			SCAB_10721	374375	284655		167132	127078
1210141	1211481	-1	1340			SCAB_10741	29814	42706		22249.3	31870.1
1211712	1215410	1	3698			SCAB_10751	134637	142402		36408.1	38507.8
1215412	1216941	1	1529			SCAB_10761	9563	13072		6254.41	8549.38
1216938	1217723	1	785			SCAB_10771	2875	2055		3662.42	2617.83
1217720	1218565	1	845			SCAB_10781	2325	2924		2751.48	3460.36
1218682	1219197	-1	515			SCAB_10791	28005	13153		54378.6	25539.8
1219572	1220330	1	758			SCAB_10801	0	0		0	0
1220355	1220825	-1	470			SCAB_10811	0	0		0	0
1220929	1221288	-1	359			SCAB_10821	208	305		579.387	849.582
1221275	1221709	-1	434			SCAB_10831	536	277		1235.02	638.249
1221721	1223085	-1	1364			SCAB_10841	2963	2438		2172.29	1787.39
1223260	1223994	1	734			SCAB_10851	2239	618		3050.41	841.962
1223991	1225424	1	1433			SCAB_10861	6575	4582		4588.28	3197.49
1225617	1226225	1	608			SCAB_10871	2804	5464		4611.84	8986.84
1226222	1226974	1	752			SCAB_10881	0	198		0	263.298
1227500	1229146	1	1646			SCAB_10901	2065	1332		1254.56	809.235
1229226	1229879	1	653			SCAB_10911	21077	12003		32277.2	18381.3
1229958	1230290	1	332			SCAB_10921	275	660		828.313	1987.95
1230399	1231088	-1	689			SCAB_10931	0	162		0	235.123
1231085	1231897	-1	812			SCAB_10941	147	325		181.034	400.246
1231915	1233228	-1	1313			SCAB_10951	177	125		134.806	95.2018
1233225	1234484	-1	1259			SCAB_10961	1550	2150		1231.14	1707.7
1234544	1235272	-1	728			SCAB_10971	475	400		652.473	549.451
1235269	1236579	-1	1310			SCAB_10981	750	1225		572.519	935.115
1237729	1238109	-1	380			SCAB_11001	4102	5444		10794.7	14326.3
1238513	1238866	-1	353			SCAB_11011	773	1114		2189.8	3155.81
1238863	1240590	-1	1727			SCAB_11021	1218	1264		705.269	731.905
1240587	1240925	-1	338			SCAB_11031	571	544		1689.35	1609.47
1241237	1241785	1	548			SCAB_11041	33348	32685		60854	59644.2
1241766	1242017	-1	251			SCAB_11051	20257	18175		80705.2	72410.4
1242452	1243417	-1	965			SCAB_11061	15838	17380		16412.4	18010.4
1243496	1243867	1	371			SCAB_11071	1029	1123		2773.58	3026.95
1243994	1245403	-1	1409			SCAB_11081	54653	37808		38788.5	26833.2
1245591	1246247	1	656			SCAB_11091	375	1235		571.646	1882.62
1246274	1247734	-1	1460			SCAB_11101	550	1225		376.712	839.041
1247854	1248246	1	392			SCAB_11111	26746	23135		68229.6	59017.9
1248260	1249474	-1	1214			SCAB_11121	450	644		370.675	530.478
1249586	1250620	-1	1034			SCAB_11131	1190	2262		1150.87	2187.62
1251351	1252364	1	1013			SCAB_11141	300	0		296.15	0
1252536	1253555	1	1019			SCAB_11151	79	0		77.527	0
1253663	1255096	1	1433			SCAB_11161	932	1646		650.384	1148.64
1255149	1255373	1	224			SCAB_11171	1840	2760		8214.29	12321.4
1255535	1256944	1	1409			SCAB_11181	166874	47071		118434	33407.4
1257017	1257463	1	446			SCAB_11191	1375	2267		3082.96	5082.96
1257472	1258299	-1	827			SCAB_11201	3529	43033		4267.23	52035.1
1258602	1259876	1	1274			SCAB_11211	11458	13104		8993.72	10285.7
1259873	1261219	1	1346			SCAB_11221	24525	22829		18220.7	16960.6
1261219	1262034	1	815			SCAB_11231	4559	9394		5593.87	11526.4
1262031	1262993	1	962			SCAB_11241	205617	186707		213739	194082
1263331	1263549	1	218			SCAB_11251	11698	13210		53660.6	60596.3
1263609	1264097	-1	488			SCAB_11261	289	1043		592.213	2137.3
1264243	1265346	1	1103			SCAB_11271	2381	2659		2158.66	2410.7
1265403	1265918	-1	515			SCAB_11281	3423	4106		6646.6	7972.82
1265959	1267653	-1	1694			SCAB_11291	979	746		577.922	440.378
1267650	1269503	-1	1853			SCAB_11301	8229	2300		4440.91	1241.23
1269575	1270414	-1	839			SCAB_11311	468	65		557.807	77.4732
1270383	1271606	-1	1223			SCAB_11321	75	0		61.3246	0
1271603	1271794	-1	191			SCAB_11331	4	90		20.9424	471.204
1271836	1273077	-1	1241			SCAB_11341	4813	1929		3878.32	1554.39
1273460	1274224	-1	764			SCAB_11351	213	844		278.796	1104.71
1275106	1275939	1	833			SCAB_11361	0	75		0	90.036
1275977	1277434	-1	1457			SCAB_11371	2206	3125		1514.07	2144.82
1277431	1278120	-1	689			SCAB_11381	2581	3625		3746.01	5261.25
1278325	1279611	1	1286			SCAB_11391	275	453		213.841	352.255
1279628	1280368	1	740			SCAB_11401	870	681		1175.68	920.27
1280373	1281140	1	767			SCAB_11411	22	0		28.6832	0
1281428	1282387	1	959			SCAB_11421	4776	60835		4980.19	63435.9
1282648	1287840	1	5192			SCAB_11431	34841	78566		6710.52	15132.1
1287948	1288997	1	1049			SCAB_11441	2875	1225		2740.71	1167.78
1289831	1290601	-1	770			SCAB_11451	3102	2157		4028.57	2801.3
1290927	1291676	-1	749			SCAB_11461	18664	13563		24918.6	18108.1
1291673	1293631	-1	1958			SCAB_11471	55096	42858		28138.9	21888.7
1293634	1294293	-1	659			SCAB_11481	33108	18431		50239.8	27968.1
1294453	1295337	1	884			SCAB_11491	692	1142		782.805	1291.86
1295487	1297631	-1	2144			SCAB_11501	46266	50816		21579.3	23701.5
1297628	1298440	-1	812			SCAB_11511	95440	117779		117537	145048
1298805	1299812	-1	1007			SCAB_11521	262194	177222		260371	175990
1300075	1300710	1	635			SCAB_11531	11945	7453		18811	11737
1300757	1301491	1	734			SCAB_11541	18832	12702		25656.7	17305.2
1301720	1302238	1	518			SCAB_11551	50	575		96.5251	1110.04
1302332	1302823	-1	491			SCAB_11561	0	0		0	0
1303234	1303839	1	605			SCAB_11571	3749	3374		6196.69	5576.86
1303883	1304758	-1	875			SCAB_11581	952	1003		1088	1146.29
1304905	1305366	1	461			SCAB_11591	50	49		108.46	106.291
1305415	1305591	-1	176			SCAB_11601	0	0		0	0
1305588	1306310	-1	722			SCAB_11611	715	825		990.305	1142.66
1306529	1307074	1	545			SCAB_11621	23795	34145		43660.6	62651.4
1307230	1307745	1	515			SCAB_11631	16949	22514		32910.7	43716.5
1307952	1308611	1	659			SCAB_11641	8640	6270		13110.8	9514.42
1308762	1309631	-1	869			SCAB_11651	22079	26447		25407.4	30433.8
1309851	1311935	-1	2084			SCAB_11661	2683	1205		1287.43	578.215
1312012	1313436	1	1424			SCAB_11671	2675	3818		1878.51	2681.18
1313586	1314935	1	1349			SCAB_11681	98	0		72.6464	0
1315120	1316388	1	1268			SCAB_11691	58761	41064		46341.5	32384.9
1316551	1317465	-1	914			SCAB_11701	0	0		0	0
1317568	1318050	-1	482			SCAB_11711	5561	6841		11537.3	14192.9
1318103	1318273	-1	170			SCAB_11721	19413	29153		114194	171488
1318688	1319317	1	629			SCAB_11731	6239	42487		9918.92	67546.9
1319296	1320798	-1	1502			SCAB_11741	17273	15050		11500	10020
1321009	1322355	-1	1346			SCAB_11751	6279	3331		4664.93	2474.74
1322572	1323771	-1	1199			SCAB_11761	86560	51881		72193.5	43270.2
1323841	1324992	-1	1151			SCAB_11771	19045	16434		16546.5	14278
1325088	1325831	-1	743			SCAB_11781	338	321		454.913	432.032
1325949	1327202	1	1253			SCAB_11791	15270	21075		12186.8	16819.6
1327256	1328371	-1	1115			SCAB_11801	868792	667041		779186	598243
1328708	1330147	1	1439			SCAB_11811	47938	46102		33313.4	32037.5
1330262	1330459	-1	197			SCAB_11821	180	187		913.706	949.239
1330576	1330968	-1	392			SCAB_11831	819	2894		2089.29	7382.65
1330972	1331391	-1	419			SCAB_11841	5565	24222		13281.6	57809.1
1331620	1333272	1	1652			SCAB_11851	118388	9280		71663.4	5617.43
1333356	1334600	-1	1244			SCAB_11861	6471	4352		5201.77	3498.39
1334654	1335496	-1	842			SCAB_11871	6854	5624		8140.14	6679.33
1335552	1336739	-1	1187			SCAB_11881	17648	10347		14867.7	8716.93
1336741	1337247	-1	506			SCAB_11891	6449	4257		12745.1	8413.04
1337267	1338622	-1	1355			SCAB_11901	2467	716		1820.66	528.413
1338619	1338963	-1	344			SCAB_11911	3497	875		10165.7	2543.6
1338960	1340240	-1	1280			SCAB_11921	3683	2211		2877.34	1727.34
1340255	1341328	-1	1073			SCAB_11931	2722	1240		2536.81	1155.64
1341330	1342868	-1	1538			SCAB_11941	9470	4650		6157.35	3023.41
1342865	1343236	-1	371			SCAB_11951	443	275		1194.07	741.24
1343236	1344516	-1	1280			SCAB_11961	35220	14994		27515.6	11714.1
1344686	1346068	-1	1382			SCAB_11971	39674	20081		28707.7	14530.4
1346210	1347037	-1	827			SCAB_11981	51660	28767		62466.7	34784.8
1347472	1348746	-1	1274			SCAB_11991	376596	201128		295601	157871
1348857	1350827	-1	1970			SCAB_12001	125	574		63.4518	291.371
1350838	1351647	-1	809			SCAB_12011	208	233		257.108	288.01
1352314	1353552	1	1238			SCAB_12021	1717	2512		1386.91	2029.08
1353628	1354428	1	800			SCAB_12031	150	525		187.5	656.25
1354553	1355230	1	677			SCAB_12041	3278	3328		4841.95	4915.81
1355227	1357425	1	2198			SCAB_12051	6666	6190		3032.76	2816.2
1357456	1358160	1	704			SCAB_12061	14989	20238		21291.2	28747.2
1358331	1359104	1	773			SCAB_12071	3308	8334		4279.43	10781.4
1359264	1360265	-1	1001			SCAB_12081	74991	47322		74916.1	47274.7
1360443	1361084	1	641			SCAB_12091	114069	108961		177955	169986
1362008	1362730	-1	722			SCAB_12101	47335	53422		65560.9	73991.7
1362897	1364144	1	1247			SCAB_12111	383741	318775		307731	255634
1364124	1365035	-1	911			SCAB_12121	2371	2570		2602.63	2821.08
1365476	1366090	1	614			SCAB_12131	293457	170094		477943	277026
1366323	1367528	1	1205			SCAB_12141	4334	2935		3596.68	2435.68
1367574	1369064	1	1490			SCAB_12151	242489	138527		162744	92971.1
1369491	1371383	-1	1892			SCAB_12171	2504	1864		1323.47	985.201
1371582	1372499	1	917			SCAB_12181	2087	912		2275.9	994.547
1372814	1373896	1	1082			SCAB_12191	323276	290329		298776	268326
1374127	1376346	1	2219			SCAB_12211	517944	413611		233413	186395
1376566	1377057	1	491			SCAB_12221	273	1473		556.008	3000
1377054	1378064	1	1010			SCAB_12231	7256	11440		7184.16	11326.7
1378267	1378839	1	572			SCAB_12241	134748	316747		235573	553753
1378984	1381164	1	2180			SCAB_12251	1259	1654		577.523	758.716
1381373	1382626	-1	1253			SCAB_12261	6301	4610		5028.73	3679.17
1383660	1387679	-1	4019			SCAB_12291	999440	497145		248679	123699
1387669	1389006	-1	1337			SCAB_12301	1499071	705677		1.12122e+06	527806
1389334	1390422	-1	1088			SCAB_12311	28700	20117		26378.7	18489.9
1390569	1390820	-1	251			SCAB_12321	88882	60974		354112	242924
1391097	1392167	-1	1070			SCAB_12331	228	331		213.084	309.346
1392164	1393120	-1	956			SCAB_12341	34578	36279		36169.5	37948.7
1393233	1395002	-1	1769			SCAB_12351	10373	10316		5863.76	5831.54
1395305	1397218	1	1913			SCAB_12371	1319	2178		689.493	1138.53
1397377	1398219	1	842			SCAB_12381	42969	20112		51032.1	23886
1398649	1399071	1	422			SCAB_12391	171	532		405.213	1260.66
1399057	1399830	-1	773			SCAB_12401	3674	4979		4752.91	6441.14
1400125	1400838	1	713			SCAB_12421	882	871		1237.03	1221.6
1400919	1401167	1	248			SCAB_12431	1393	883		5616.94	3560.48
1401181	1401663	1	482			SCAB_12441	3177	2660		6591.29	5518.67
1401779	1403140	-1	1361			SCAB_12451	72860	41642		53534.2	30596.6
1403302	1404648	-1	1346			SCAB_12461	508454	135812		377752	100900
1404669	1406825	-1	2156			SCAB_12471	50713	13137		23521.8	6093.23
1406884	1407918	-1	1034			SCAB_12481	1112434	341279		1.07585e+06	330057
1407996	1408781	-1	785			SCAB_12491	229007	70757		291729	90136.3
1408778	1409764	-1	986			SCAB_12501	582944	120722		591221	122436
1410185	1411090	-1	905			SCAB_12511	211465	69822		233663	77151.4
1411518	1411985	-1	467			SCAB_12531	75	83		160.6	177.73
1411989	1413857	-1	1868			SCAB_12541	725	450		388.116	240.899
1414194	1414493	1	299			SCAB_12561	94	0		314.381	0
1414600	1415766	1	1166			SCAB_12571	275	137		235.849	117.496
1415763	1416062	1	299			SCAB_12581	75	17		250.836	56.8562
1416052	1417491	1	1439			SCAB_12591	490	94		340.514	65.3231
1417578	1418474	1	896			SCAB_12601	20475	10995		22851.6	12271.2
1418500	1419501	1	1001			SCAB_12611	4778	3248		4773.23	3244.76
1419545	1420255	1	710			SCAB_12621	1171	670		1649.3	943.662
1420356	1420892	1	536			SCAB_12631	33874	34536		63197.8	64432.8
1420906	1422366	-1	1460			SCAB_12641	1703	2868		1166.44	1964.38
1422849	1423208	-1	359			SCAB_12651	13202	10137		36774.4	28236.8
1423250	1424149	-1	899			SCAB_12661	56	635		62.2914	706.34
1424260	1425459	-1	1199			SCAB_12671	9575	19608		7985.82	16353.6
1425534	1426562	-1	1028			SCAB_12681	2639	6138		2567.12	5970.82
1426978	1427535	-1	557			SCAB_12701	4212	7035		7561.94	12630.2
1427532	1428080	-1	548			SCAB_12711	105619	127607		192735	232859
1428109	1428480	-1	371			SCAB_12721	93063	100680		250844	271375
1428483	1428914	-1	431			SCAB_12731	14815	19631		34373.5	45547.6
1428995	1431061	-1	2066			SCAB_12741	31207	48758		15105	23600.2
1431569	1432747	-1	1178			SCAB_12751	32714	29186		27770.8	24775.9
1432928	1434109	1	1181			SCAB_12761	75	157		63.5055	132.938
1434151	1434771	1	620			SCAB_12771	1040	2286		1677.42	3687.1
1434939	1435688	-1	749			SCAB_12781	3285	2511		4385.85	3352.47
1435847	1436752	-1	905			SCAB_12791	2913	3620		3218.78	4000
1436902	1437219	1	317			SCAB_12801	2466	1846		7779.18	5823.34
1437260	1438228	1	968			SCAB_12811	19541	10779		20187	11135.3
1438342	1439241	1	899			SCAB_12821	5357	9470		5958.84	10533.9
1439373	1440188	-1	815			SCAB_12831	17517	66233		21493.3	81267.5
1440350	1441066	-1	716			SCAB_12841	9919	4555		13853.4	6361.73
1441344	1442351	-1	1007			SCAB_12851	3879	14043		3852.04	13945.4
1442818	1444893	-1	2075			SCAB_12861	8671	9386		4178.8	4523.37
1445117	1445914	1	797			SCAB_12871	8147	12710		10222.1	15947.3
1445949	1446071	-1	122			SCAB_12881	3104	5908		25442.6	48426.2
1446068	1446700	-1	632			SCAB_12891	11165	11187		17666.1	17700.9
1446833	1448239	-1	1406			SCAB_12901	205784	121848		146361	86662.9
1448236	1450290	-1	2054			SCAB_12911	156895	92496		76385.1	45032.1
1450332	1451492	-1	1160			SCAB_12921	197534	150892		170288	130079
1451494	1452564	-1	1070			SCAB_12931	298542	196455		279011	183603
1452531	1453175	-1	644			SCAB_12941	38472	28115		59739.1	43656.8
1453175	1455169	-1	1994			SCAB_12951	35378	35191		17742.2	17648.4
1455307	1456359	-1	1052			SCAB_12961	39019	38559		37090.3	36653
1456449	1457876	-1	1427			SCAB_12971	5076	5983		3557.11	4192.71
1458013	1458963	-1	950			SCAB_12991	25936	40795		27301.1	42942.1
1458960	1459862	-1	902			SCAB_13001	10452	13738		11587.6	15230.6
1460281	1461057	-1	776			SCAB_13011	17012	18352		21922.7	23649.5
1461050	1461979	-1	929			SCAB_13021	25193	21397		27118.4	23032.3
1462075	1462947	-1	872			SCAB_13031	4047	4992		4641.06	5724.77
1462956	1463639	-1	683			SCAB_13041	3730	4548		5461.2	6658.86
1463713	1464777	-1	1064			SCAB_13051	12113	17499		11384.4	16446.4
1464765	1465517	-1	752			SCAB_13061	90561	78799		120427	104786
1465514	1467289	-1	1775			SCAB_13071	41634	39562		23455.8	22288.5
1467706	1468674	1	968			SCAB_13081	1205	2208		1244.83	2280.99
1468842	1469780	1	938			SCAB_13091	87935	95642		93747.3	101964
1469771	1470298	1	527			SCAB_13101	1227	1086		2328.27	2060.72
1470424	1471017	1	593			SCAB_13111	215929	243262		364130	410223
1471061	1471576	-1	515			SCAB_13121	20282	16758		39382.5	32539.8
1471824	1472567	1	743			SCAB_13131	350	208		471.063	279.946
1472584	1473219	-1	635			SCAB_13141	207	219		325.984	344.882
1473230	1474189	-1	959			SCAB_13151	2238	913		2333.68	952.033
1474313	1475179	1	866			SCAB_13161	866	788		1000	909.931
1475196	1475408	1	212			SCAB_13171	135	255		636.792	1202.83
1475619	1478003	1	2384			SCAB_13181	172568	158876		72385.9	66642.6
1478118	1479758	-1	1640			SCAB_13191	62745	41909		38259.1	25554.3
1479832	1480860	-1	1028			SCAB_13201	83855	31004		81571	30159.5
1480927	1481877	1	950			SCAB_13211	4444	10730		4677.89	11294.7
1481947	1483671	-1	1724			SCAB_13221	31392	20075		18208.8	11644.4
1483755	1484075	-1	320			SCAB_13231	201	454		628.125	1418.75
1484121	1484516	-1	395			SCAB_13241	1375	2390		3481.01	6050.63
1484521	1485486	-1	965			SCAB_13251	200	289		207.254	299.482
1485491	1486330	-1	839			SCAB_13261	2650	2196		3158.52	2617.4
1486343	1487302	-1	959			SCAB_13271	8161	7795		8509.91	8128.26
1487310	1488383	-1	1073			SCAB_13281	7593	10019		7076.42	9337.37
1488726	1489823	-1	1097			SCAB_13291	10349	20807		9433.91	18967.2
1489988	1490371	-1	383			SCAB_13301	676	531		1765.01	1386.42
1490580	1490831	-1	251			SCAB_13311	283	577		1127.49	2298.8
1490977	1492941	-1	1964			SCAB_13321	21944	19582		11173.1	9970.47
1493052	1493513	-1	461			SCAB_13331	14181	16555		30761.4	35911.1
1493733	1494464	1	731			SCAB_13341	1574	3136		2153.21	4290.01
1494552	1496726	-1	2174			SCAB_13351	48713	39616		22407.1	18222.6
1496768	1497982	-1	1214			SCAB_13361	5983	6243		4928.34	5142.5
1498029	1499240	-1	1211			SCAB_13371	447	507		369.116	418.662
1499611	1500789	1	1178			SCAB_13381	2231	4441		1893.89	3769.95
1500825	1501016	-1	191			SCAB_13391	370	73		1937.17	382.199
1501100	1501810	-1	710			SCAB_13401	75	150		105.634	211.268
1501910	1502956	-1	1046			SCAB_13411	1200	375		1147.23	358.509
1503275	1503691	1	416			SCAB_13431	73450	36034		176562	86620.2
1504000	1505631	1	1631			SCAB_13441	22755	43472		13951.6	26653.6
1505803	1506579	1	776			SCAB_13451	11390	14920		14677.8	19226.8
1506803	1507780	1	977			SCAB_13461	45170	18677		46233.4	19116.7
1507982	1509322	-1	1340			SCAB_13471	225	2039		167.91	1521.64
1509534	1509791	-1	257			SCAB_13481	950	13888		3696.5	54038.9
1510172	1511389	1	1217			SCAB_13491	5150	2517		4231.72	2068.2
1511461	1513404	-1	1943			SCAB_13501	2200	1400		1132.27	720.535
1513538	1514272	1	734			SCAB_13511	16488	7407		22463.2	10091.3
1514283	1515341	-1	1058			SCAB_13521	732	1183		691.871	1118.15
1515496	1516371	1	875			SCAB_13531	170	7529		194.286	8604.57
1516405	1517472	-1	1067			SCAB_13541	78948	86192		73990.6	80779.8
1517645	1520143	1	2498			SCAB_13551	54266	55667		21723.8	22284.6
1520158	1522347	1	2189			SCAB_13561	32906	39556		15032.4	18070.4
1522452	1524581	1	2129			SCAB_13571	16418	18382		7711.6	8634.1
1524643	1525653	-1	1010			SCAB_13581	1502	1823		1487.13	1804.95
1525742	1526818	1	1076			SCAB_13591	145	725		134.758	673.792
1526866	1528065	-1	1199			SCAB_13601	2602	2708		2170.14	2258.55
1528187	1529188	1	1001			SCAB_13611	126	225		125.874	224.775
1529200	1529661	-1	461			SCAB_13621	1154	522		2503.25	1132.32
1530003	1530776	1	773			SCAB_13631	5856	3589		7575.68	4642.95
1530783	1531388	1	605			SCAB_13641	321	405		530.579	669.421
1531385	1532839	1	1454			SCAB_13651	300	303		206.327	208.391
1532836	1533957	1	1121			SCAB_13661	303	650		270.294	579.839
1534157	1535758	-1	1601			SCAB_13671	18138	22676		11329.2	14163.6
1537151	1537423	1	272			SCAB_13681	0	0		0	0
1537980	1538756	1	776			SCAB_13691	32431	43061		41792.5	55491
1538926	1539540	-1	614			SCAB_13701	36652	29771		59693.8	48487
1539819	1540622	1	803			SCAB_13711	319	308		397.26	383.562
1540619	1541599	1	980			SCAB_13721	108	66		110.204	67.3469
1541644	1543662	-1	2018			SCAB_13731	70433	47035		34902.4	23307.7
1544397	1545935	1	1538			SCAB_13751	22160	22398		14408.3	14563.1
1545977	1546507	1	530			SCAB_13761	163	253		307.547	477.358
1546691	1547404	1	713			SCAB_13771	233	144		326.788	201.964
1548407	1548718	1	311			SCAB_13791	1006	432		3234.73	1389.07
1548762	1549760	-1	998			SCAB_13801	6854	5436		6867.74	5446.89
1550127	1550531	1	404			SCAB_13821	7334	7263		18153.5	17977.7
1550647	1550799	-1	152			SCAB_13831	195	191		1282.89	1256.58
1551055	1552218	1	1163			SCAB_13841	3000	2716		2579.54	2335.34
1552272	1552463	1	191			SCAB_13851	75	0		392.67	0
1552460	1553407	1	947			SCAB_13861	950	150		1003.17	158.395
1553404	1553526	1	122			SCAB_13871	0	0		0	0
1553587	1554390	1	803			SCAB_13881	2146	2321		2672.48	2890.41
1555122	1556360	1	1238			SCAB_13891	745	525		601.777	424.071
1556403	1556558	-1	155			SCAB_13901	0	0		0	0
1556749	1558056	1	1307			SCAB_13911	19066	14729		14587.6	11269.3
1558405	1559028	1	623			SCAB_13931	725	275		1163.72	441.413
1559584	1559943	-1	359			SCAB_13951	225	50		626.741	139.276
1559976	1561334	-1	1358			SCAB_13961	3094	2905		2278.35	2139.18
1561377	1562516	-1	1139			SCAB_13971	901	833		791.045	731.343
1562610	1563191	-1	581			SCAB_13981	396	128		681.583	220.31
1563628	1564188	-1	560			SCAB_14001	1332	1905		2378.57	3401.79
1564185	1564739	-1	554			SCAB_14011	625	400		1128.16	722.022
1564736	1565617	-1	881			SCAB_14021	3503	1999		3976.16	2269.01
1565614	1566891	-1	1277			SCAB_14031	8155	4648		6386.06	3639.78
1566888	1567346	-1	458			SCAB_14041	1987	2153		4338.43	4700.87
1567744	1568742	1	998			SCAB_14051	675	425		676.353	425.852
1568921	1569769	1	848			SCAB_14061	1772	1328		2089.62	1566.04
1569778	1571346	1	1568			SCAB_14071	2372	2298		1512.76	1465.56
1571401	1571916	1	515			SCAB_14081	128440	93503		249398	181559
1572467	1573285	1	818			SCAB_14091	975	950		1191.93	1161.37
1573389	1574333	1	944			SCAB_14101	1027	521		1087.92	551.907
1574460	1576250	1	1790			SCAB_14111	22925	16123		12807.3	9007.26
1576247	1577308	1	1061			SCAB_14121	1323	1255		1246.94	1182.85
1577305	1578201	1	896			SCAB_14131	8910	9575		9944.2	10686.4
1579435	1580778	1	1343			SCAB_14161	884	1182		658.228	880.119
1581441	1583045	1	1604			SCAB_14171	9246	5641		5764.34	3516.83
1583056	1584051	1	995			SCAB_14181	2809	2123		2823.12	2133.67
1584124	1584909	1	785			SCAB_14191	850	964		1082.8	1228.03
1584906	1585901	1	995			SCAB_14201	2498	1002		2510.55	1007.04
1585898	1586689	1	791			SCAB_14211	383	174		484.197	219.975
1586763	1587239	1	476			SCAB_14221	450	300		945.378	630.252
1587263	1588822	1	1559			SCAB_14231	2487	2100		1595.25	1347.02
1588882	1589460	-1	578			SCAB_14241	10089	7720		17455	13356.4
1590255	1591166	-1	911			SCAB_14261	404	0		443.469	0
1591955	1593235	-1	1280			SCAB_14271	3464	3501		2706.25	2735.16
1593979	1594176	1	197			SCAB_14281	506	721		2568.53	3659.9
1594167	1594637	-1	470			SCAB_14291	1745	1496		3712.77	3182.98
1594672	1595742	-1	1070			SCAB_14301	0	0		0	0
1596155	1597237	-1	1082			SCAB_14311	688	744		635.86	687.616
1597557	1598759	1	1202			SCAB_14321	1748	1987		1454.24	1653.08
1599055	1602279	-1	3224			SCAB_14331	8405	4486		2607.01	1391.44
1602476	1603150	-1	674			SCAB_14341	3488	1523		5175.07	2259.64
1603147	1604154	-1	1007			SCAB_14351	2120	2619		2105.26	2600.79
1604591	1605133	1	542			SCAB_14361	1927	1132		3555.35	2088.56
1605179	1606786	1	1607			SCAB_14371	14881	10678		9260.11	6644.68
1607355	1608890	-1	1535			SCAB_14381	309	400		201.303	260.586
1608887	1609630	-1	743			SCAB_14391	2536	2550		3413.19	3432.03
1609682	1611805	-1	2123			SCAB_14401	14767	21752		6955.72	10245.9
1611940	1613229	-1	1289			SCAB_14411	1372	968		1064.39	750.97
1613382	1614218	-1	836			SCAB_14421	1169	1016		1398.33	1215.31
1614249	1615820	-1	1571			SCAB_14431	5251	3875		3342.46	2466.58
1615817	1616563	-1	746			SCAB_14441	210	225		281.501	301.609
1616649	1618433	-1	1784			SCAB_14451	2562	1200		1436.1	672.646
1618430	1619107	-1	677			SCAB_14461	575	380		849.335	561.3
1619104	1619946	-1	842			SCAB_14471	1300	1535		1543.94	1823.04
1621009	1621497	1	488			SCAB_14491	13261	7366		27174.2	15094.3
1621633	1622235	-1	602			SCAB_14501	750	773		1245.85	1284.05
1623159	1623554	1	395			SCAB_14531	0	0		0	0
1623708	1624967	-1	1259			SCAB_14541	0	0		0	0
1625727	1626962	-1	1235			SCAB_14551	0	0		0	0
1627761	1627940	1	179			SCAB_14571	0	0		0	0
1628090	1628329	-1	239			SCAB_14581	0	0		0	0
1628670	1629014	-1	344			SCAB_14591	0	0		0	0
1629197	1630030	1	833			SCAB_14601	0	0		0	0
1630101	1630409	1	308			SCAB_14611	0	0		0	0
1631211	1631720	1	509			SCAB_14621	0	0		0	0
1631671	1631952	-1	281			SCAB_14631	0	0		0	0
1632189	1633430	-1	1241			SCAB_14641	0	0		0	0
1633677	1635329	1	1652			SCAB_14651	0	0		0	0
1635331	1636617	1	1286			SCAB_14661	0	0		0	0
1636757	1638010	1	1253			SCAB_14671	0	0		0	0
1638611	1640143	1	1532			SCAB_14691	0	0		0	0
1640380	1640640	1	260			SCAB_14701	0	0		0	0
1640779	1641660	1	881			SCAB_14711	0	0		0	0
1642007	1642780	-1	773			SCAB_14721	0	0		0	0
1642782	1644254	-1	1472			SCAB_14731	0	0		0	0
1644542	1645393	1	851			SCAB_14741	0	0		0	0
1646227	1646583	1	356			SCAB_14751	0	0		0	0
1647625	1648503	-1	878			SCAB_14781	0	0		0	0
1648660	1649157	-1	497			SCAB_14791	0	0		0	0
1649406	1650971	1	1565			SCAB_14801	0	0		0	0
1651035	1652177	1	1142			SCAB_14811	0	0		0	0
1652293	1653609	1	1316			SCAB_14821	0	0		0	0
1653609	1654421	1	812			SCAB_14831	0	0		0	0
1654438	1655214	1	776			SCAB_14841	0	0		0	0
1655363	1656493	1	1130			SCAB_14851	0	0		0	0
1656567	1658135	1	1568			SCAB_14861	0	0		0	0
1658832	1659545	1	713			SCAB_14871	0	0		0	0
1660177	1661319	1	1142			SCAB_14891	4150	2325		3633.98	2035.9
1661428	1663197	-1	1769			SCAB_14901	1250	1290		706.614	729.226
1663178	1663627	-1	449			SCAB_14911	138	625		307.35	1391.98
1663979	1665394	1	1415			SCAB_14921	7257	5663		5128.62	4002.12
1665430	1665915	1	485			SCAB_14931	9661	9057		19919.6	18674.2
1666058	1666645	1	587			SCAB_14941	9620	6105		16388.4	10400.3
1666733	1668253	-1	1520			SCAB_14951	3664	5864		2410.53	3857.89
1668288	1669757	-1	1469			SCAB_14961	658	385		447.924	262.083
1669852	1670172	-1	320			SCAB_14971	4434	4268		13856.2	13337.5
1670402	1672033	-1	1631			SCAB_14981	461	1009		282.649	618.639
1672255	1672749	1	494			SCAB_14991	1398	1173		2829.96	2374.49
1672755	1674443	1	1688			SCAB_15001	675	952		399.882	563.981
1674440	1675282	1	842			SCAB_15011	2350	2284		2790.97	2712.59
1675363	1676148	1	785			SCAB_15021	2714	4345		3457.32	5535.03
1676648	1678171	1	1523			SCAB_15031	14438	9611		9479.97	6310.57
1678178	1678555	1	377			SCAB_15041	22679	16225		60156.5	43037.1
1678649	1679905	1	1256			SCAB_15051	9659	6243		7690.29	4970.54
1680081	1681526	1	1445			SCAB_15061	386	332		267.128	229.758
1681700	1682524	1	824			SCAB_15071	2602	1304		3157.77	1582.52
1682559	1683863	1	1304			SCAB_15081	1865	2097		1430.21	1608.13
1683882	1684682	1	800			SCAB_15091	1818	575		2272.5	718.75
1684863	1685231	1	368			SCAB_15111	515	132		1399.46	358.696
1685245	1686762	1	1517			SCAB_15121	11632	7271		7667.77	4793.01
1687204	1688424	-1	1220			SCAB_15131	600	487		491.803	399.18
1688481	1689695	-1	1214			SCAB_15141	69587	58757		57320.4	48399.5
1689773	1690789	-1	1016			SCAB_15151	654	585		643.701	575.787
1690794	1691315	-1	521			SCAB_15161	1568	1349		3009.6	2589.25
1691342	1691764	-1	422			SCAB_15171	3988	3023		9450.24	7163.51
1691764	1692525	-1	761			SCAB_15181	1767	734		2321.94	964.52
1692522	1693547	-1	1025			SCAB_15191	153	75		149.268	73.1707
1693544	1694509	-1	965			SCAB_15201	150	331		155.44	343.005
1694506	1695357	-1	851			SCAB_15211	173	233		203.29	273.796
1695354	1696829	-1	1475			SCAB_15221	10253	13408		6951.19	9090.17
1696819	1698315	-1	1496			SCAB_15231	1189	941		794.786	629.011
1698312	1699601	-1	1289			SCAB_15241	2000	796		1551.59	617.533
1699728	1700606	-1	878			SCAB_15251	717	1208		816.629	1375.85
1700615	1701742	-1	1127			SCAB_15261	1620	532		1437.44	472.05
1701885	1703000	-1	1115			SCAB_15271	6990	6029		6269.06	5407.17
1703450	1704073	1	623			SCAB_15291	3077	2823		4939	4531.3
1704817	1705872	1	1055			SCAB_15301	44975	32318		42630.3	30633.2
1705869	1706051	1	182			SCAB_15311	4587	2947		25203.3	16192.3
1706048	1707013	1	965			SCAB_15321	1825	2499		1891.19	2589.64
1707164	1708003	-1	839			SCAB_15331	338	703		402.861	837.902
1708325	1709287	1	962			SCAB_15341	22295	36255		23175.7	37687.1
1709284	1710057	1	773			SCAB_15351	1075	1404		1390.69	1816.3
1710063	1710833	1	770			SCAB_15361	1352	1525		1755.84	1980.52
1710866	1711666	1	800			SCAB_15371	3842	4146		4802.5	5182.5
1711737	1712420	-1	683			SCAB_15381	17781	19780		26033.7	28960.5
1712695	1713351	1	656			SCAB_15391	3334	4051		5082.32	6175.3
1713365	1713913	1	548			SCAB_15401	1523	1943		2779.2	3545.62
1713976	1715184	1	1208			SCAB_15411	2431	3343		2012.42	2767.38
1715168	1716598	1	1430			SCAB_15421	1424	2368		995.804	1655.94
1716726	1716953	1	227			SCAB_15431	1495	1342		6585.9	5911.89
1717027	1717710	-1	683			SCAB_15441	61	435		89.3119	636.896
1717691	1718602	-1	911			SCAB_15451	53272	70054		58476.4	76897.9
1718894	1720048	1	1154			SCAB_15471	6522	1667		5651.65	1444.54
1720157	1723204	-1	3047			SCAB_15481	40614	24143		13329.2	7923.53
1723288	1724628	-1	1340			SCAB_15491	2285	1386		1705.22	1034.33
1724759	1725529	-1	770			SCAB_15501	5068	3050		6581.82	3961.04
1725617	1726669	1	1052			SCAB_15511	662	1071		629.278	1018.06
1726732	1728012	1	1280			SCAB_15521	17068	12067		13334.4	9427.34
1728137	1729021	1	884			SCAB_15531	15541	11727		17580.3	13265.8
1729018	1729887	1	869			SCAB_15541	5615	4151		6461.45	4776.75
1729914	1730918	1	1004			SCAB_15551	0	0		0	0
1730915	1733872	1	2957			SCAB_15561	3157	4125		1067.64	1394.99
1733903	1735735	1	1832			SCAB_15571	85085	43905		46443.8	23965.6
1735756	1737453	1	1697			SCAB_15581	73957	49313		43581	29058.9
1737528	1737983	-1	455			SCAB_15591	8443	9287		18556	20411
1737995	1739506	-1	1511			SCAB_15601	11881	11980		7863	7928.52
1739583	1740473	-1	890			SCAB_15611	5360	7310		6022.47	8213.48
1740470	1741387	-1	917			SCAB_15621	652	848		711.014	924.755
1741512	1742048	1	536			SCAB_15631	975	1043		1819.03	1945.9
1742053	1742934	1	881			SCAB_15641	75	1970		85.1305	2236.1
1742993	1744090	-1	1097			SCAB_15651	6796	128379		6195.08	117027
1744168	1744998	-1	830			SCAB_15661	3831	1757		4615.66	2116.87
1745027	1745902	-1	875			SCAB_15671	1566	1376		1789.71	1572.57
1745941	1746825	-1	884			SCAB_15681	10409	4182		11774.9	4730.77
1746996	1748615	1	1619			SCAB_15691	99	200		61.1489	123.533
1748640	1749374	1	734			SCAB_15701	15703	9675		21393.7	13181.2
1750195	1751532	1	1337			SCAB_15711	3800	2750		2842.18	2056.84
1751893	1753074	1	1181			SCAB_15721	33596	22734		28447.1	19249.8
1753071	1754600	1	1529			SCAB_15731	158922	75550		103939	49411.4
1754597	1755562	1	965			SCAB_15741	21444	11149		22221.8	11553.4
1755573	1756454	1	881			SCAB_15751	32688	27787		37103.3	31540.3
1756589	1758046	1	1457			SCAB_15761	1950	1174		1338.37	805.765
1758033	1759946	-1	1913			SCAB_15771	500	350		261.37	182.959
1760122	1761021	-1	899			SCAB_15781	86	0		95.6618	0
1761222	1761887	1	665			SCAB_15791	1746	2787		2625.56	4190.98
1762245	1763585	1	1340			SCAB_15801	650	900		485.075	671.642
1763788	1764423	1	635			SCAB_15811	660	182		1039.37	286.614
1764476	1765054	1	578			SCAB_15821	150	150		259.516	259.516
1765051	1766496	1	1445			SCAB_15831	819	668		566.782	462.284
1766465	1767748	1	1283			SCAB_15841	18673	13798		14554.2	10754.5
1768070	1769338	1	1268			SCAB_15851	61779	40270		48721.6	31758.7
1769468	1770610	-1	1142			SCAB_15861	1955	2868		1711.91	2511.38
1770619	1771644	-1	1025			SCAB_15871	5796	5045		5654.63	4921.95
1771656	1772801	-1	1145			SCAB_15881	7893	9359		6893.45	8173.8
1772996	1773667	-1	671			SCAB_15891	33271	20922		49584.2	31180.3
1774348	1775601	-1	1253			SCAB_15911	166693	50041		133035	39937
1775610	1776578	-1	968			SCAB_15921	50	75		51.6529	77.4793
1776575	1777816	-1	1241			SCAB_15931	13880	14266		11184.5	11495.6
1777813	1778256	-1	443			SCAB_15941	223199	134468		503835	303540
1778380	1779360	-1	980			SCAB_15951	4747	3833		4843.88	3911.22
1779468	1780283	1	815			SCAB_15961	10043	6158		12322.7	7555.83
1780875	1781807	-1	932			SCAB_15981	850	1375		912.017	1475.32
1781946	1782914	1	968			SCAB_16001	1312	1252		1355.37	1293.39
1783005	1784048	-1	1043			SCAB_16011	200	625		191.755	599.233
1784346	1785107	1	761			SCAB_16021	0	327		0	429.698
1785187	1786197	1	1010			SCAB_16031	2496	2341		2471.29	2317.82
1786540	1789743	1	3203			SCAB_16041	475585	133821		148481	41779.9
1790190	1791275	-1	1085			SCAB_16061	152453	75101		140510	69217.5
1791272	1793083	-1	1811			SCAB_16071	92529	44359		51092.8	24494.2
1793116	1796241	-1	3125			SCAB_16081	230120	110206		73638.4	35265.9
1796289	1799390	-1	3101			SCAB_16091	201001	125337		64818.1	40418.3
1799594	1805947	1	6353			SCAB_16121	156969	125015		24707.9	19678.1
1805977	1808943	1	2966			SCAB_16131	56229	39609		18957.9	13354.3
1808943	1812974	1	4031			SCAB_16141	264193	162002		65540.3	40189
1813040	1814173	1	1133			SCAB_16151	39959	26134		35268.3	23066.2
1814419	1817265	1	2846			SCAB_16161	40361	32103		14181.7	11280
1817272	1817451	-1	179			SCAB_16171	12347	8696		68977.7	48581
1817525	1817767	-1	242			SCAB_16181	9446	6846		39033.1	28289.3
1817877	1818266	1	389			SCAB_16191	216	66		555.27	169.666
1818263	1818499	1	236			SCAB_16201	0	0		0	0
1818883	1819095	1	212			SCAB_16211	143396	86455		676396	407807
1819096	1819239	1	143			SCAB_16221	47670	42625		333357	298077
1819242	1819577	1	335			SCAB_16231	51572	35412		153946	105707
1820239	1821093	-1	854			SCAB_16241	2787	2317		3263.47	2713.11
1821100	1821615	-1	515			SCAB_16251	16504	9517		32046.6	18479.6
1821590	1821841	-1	251			SCAB_16261	22323	12904		88936.3	51410.4
1822072	1822446	1	374			SCAB_16271	300	873		802.139	2334.22
1822567	1823067	1	500			SCAB_16281	1746	2789		3492	5578
1823147	1823800	1	653			SCAB_16291	519	828		794.793	1267.99
1823925	1825193	-1	1268			SCAB_16301	894	1268		705.047	1000
1825563	1827680	1	2117			SCAB_16321	48325	49311		22827.1	23292.9
1827673	1828920	1	1247			SCAB_16331	3068	3264		2460.3	2617.48
1829278	1830915	1	1637			SCAB_16341	227248	202033		138820	123417
1831074	1832138	1	1064			SCAB_16351	152652	154830		143470	145517
1832377	1834689	-1	2312			SCAB_16361	25080	28621		10847.8	12379.3
1834817	1836631	1	1814			SCAB_16371	84236	70260		46436.6	38732.1
1836628	1837875	1	1247			SCAB_16381	6461	4573		5181.23	3667.2
1837916	1840051	1	2135			SCAB_16391	32174	43219		15069.8	20243.1
1840079	1841698	-1	1619			SCAB_16401	7825	8286		4833.23	5117.97
1842032	1844491	1	2459			SCAB_16411	1920	1352		780.805	549.817
1844758	1845729	-1	971			SCAB_16421	2154	3482		2218.33	3585.99
1846077	1847042	1	965			SCAB_16431	3235	966		3352.33	1001.04
1847142	1847417	-1	275			SCAB_16441	61	194		221.818	705.455
1847414	1848232	-1	818			SCAB_16451	1102	2348		1347.19	2870.42
1848387	1848617	-1	230			SCAB_16461	10794	10005		46930.4	43500
1848614	1849504	-1	890			SCAB_16471	120380	83494		135258	93813.5
1849678	1850661	-1	983			SCAB_16481	32608	79350		33171.9	80722.3
1850745	1854641	-1	3896			SCAB_16491	24011	48181		6162.99	12366.8
1854801	1855160	-1	359			SCAB_16501	20490	69361		57075.2	193206
1855179	1855346	1	167			SCAB_16511	505	3115		3023.95	18652.7
1855529	1856899	1	1370			SCAB_16521	3729	7967		2721.9	5815.33
1857064	1859133	-1	2069			SCAB_16531	3151	7230		1522.96	3494.44
1859466	1861469	-1	2003			SCAB_16551	425	795		212.182	396.905
1862039	1863604	-1	1565			SCAB_16561	1400	1025		894.569	654.952
1863706	1864590	-1	884			SCAB_16571	573	350		648.19	395.928
1864602	1865732	-1	1130			SCAB_16581	231	250		204.425	221.239
1865876	1867561	1	1685			SCAB_16591	3327	1941		1974.48	1151.93
1867563	1868822	1	1259			SCAB_16601	7500	3467		5957.11	2753.77
1868826	1870958	1	2132			SCAB_16611	3300	4350		1547.84	2040.34
1871172	1872560	1	1388			SCAB_16621	11575	10105		8339.34	7280.26
1872582	1872989	-1	407			SCAB_16631	0	209		0	513.514
1873031	1873456	-1	425			SCAB_16641	0	175		0	411.765
1873581	1874624	-1	1043			SCAB_16651	26197	40367		25117	38702.8
1874710	1875885	-1	1175			SCAB_16661	989	2706		841.702	2302.98
1875882	1876730	-1	848			SCAB_16671	5030	5307		5931.6	6258.25
1876730	1877395	-1	665			SCAB_16681	579	308		870.677	463.158
1877392	1878291	-1	899			SCAB_16691	0	275		0	305.895
1878288	1879436	-1	1148			SCAB_16701	175	365		152.439	317.944
1879569	1880954	-1	1385			SCAB_16711	27750	41475		20036.1	29945.8
1880964	1883462	-1	2498			SCAB_16721	48835	82683		19549.6	33099.7
1883720	1884724	-1	1004			SCAB_16731	32021	38329		31893.4	38176.3
1884737	1886017	-1	1280			SCAB_16741	7527	10293		5880.47	8041.41
1886095	1887132	-1	1037			SCAB_16751	100083	103186		96512.1	99504.3
1887169	1888173	-1	1004			SCAB_16761	49832	61778		49633.5	61531.9
1888182	1889786	-1	1604			SCAB_16771	17456	32718		10882.8	20397.8
1889949	1891130	-1	1181			SCAB_16781	19486	41847		16499.6	35433.5
1891461	1892105	-1	644			SCAB_16791	253	258		392.857	400.621
1892337	1893275	-1	938			SCAB_16801	4460	1453		4754.8	1549.04
1893495	1894511	-1	1016			SCAB_16821	1180	535		1161.42	526.575
1894665	1895105	1	440			SCAB_16831	225	663		511.364	1506.82
1895169	1896605	1	1436			SCAB_16841	1132	1244		788.301	866.295
1896784	1898118	-1	1334			SCAB_16861	10781	12704		8081.71	9523.24
1898391	1899362	1	971			SCAB_16871	550	253		566.426	260.556
1899373	1901298	1	1925			SCAB_16881	7165	6512		3722.08	3382.86
1901305	1903137	1	1832			SCAB_16891	154	300		84.0611	163.755
1903134	1903994	1	860			SCAB_16901	29761	29779		34605.8	34626.7
1904030	1904872	1	842			SCAB_16911	6597	6836		7834.92	8118.76
1906200	1907243	-1	1043			SCAB_16921	19529	12999		18723.9	12463.1
1907376	1908260	1	884			SCAB_16931	195	75		220.588	84.8416
1909360	1911186	1	1826			SCAB_16941	25285	25943		13847.2	14207.6
1911223	1912035	-1	812			SCAB_16951	2093	1772		2577.59	2182.27
1912237	1913073	1	836			SCAB_16961	277636	535153		332100	640135
1913173	1913352	-1	179			SCAB_16971	277	554		1547.49	3094.97
1914030	1914926	-1	896			SCAB_16981	501	195		559.152	217.634
1915066	1915740	-1	674			SCAB_16991	4175	5537		6194.36	8215.13
1915844	1917556	-1	1712			SCAB_17001	33051	16092		19305.5	9399.53
1917984	1920851	1	2867			SCAB_17011	19312	12345		6735.96	4305.89
1920980	1923646	1	2666			SCAB_17021	6874	5836		2578.39	2189.05
1923829	1924746	1	917			SCAB_17031	19008	14983		20728.5	16339.1
1924798	1926663	-1	1865			SCAB_17041	7462	5880		4001.07	3152.82
1926825	1927568	-1	743			SCAB_17051	2	125		2.69179	168.237
1927574	1927879	-1	305			SCAB_17061	1681	1811		5511.48	5937.7
1927948	1928940	1	992			SCAB_17071	1979	2203		1994.96	2220.77
1929026	1929862	1	836			SCAB_17081	32105	31473		38403.1	37647.1
1929896	1931728	-1	1832			SCAB_17091	174164	101376		95067.7	55336.2
1931876	1932301	-1	425			SCAB_17101	95607	96169		224958	226280
1932459	1934573	-1	2114			SCAB_17111	1412	1907		667.928	902.081
1934723	1935211	-1	488			SCAB_17121	300	0		614.754	0
1935439	1936149	1	710			SCAB_17131	491	436		691.549	614.085
1936193	1936807	1	614			SCAB_17141	362	855		589.577	1392.51
1936821	1937882	-1	1061			SCAB_17151	1195	1269		1126.3	1196.04
1938030	1939247	-1	1217			SCAB_17161	1343	1392		1103.53	1143.8
1939381	1940061	-1	680			SCAB_17171	0	0		0	0
1940769	1941557	-1	788			SCAB_17181	12558	14395		15936.5	18267.8
1941791	1943605	1	1814			SCAB_17191	3156	2570		1739.8	1416.76
1943858	1944343	1	485			SCAB_17211	735	75		1515.46	154.639
1944472	1945014	1	542			SCAB_17221	135	136		249.077	250.923
1945023	1947116	1	2093			SCAB_17231	16600	8900		7931.2	4252.27
1947274	1947861	-1	587			SCAB_17241	700	3650		1192.5	6218.06
1947858	1948091	-1	233			SCAB_17251	4144	7130		17785.4	30600.9
1948187	1949806	-1	1619			SCAB_17261	16439	208989		10153.8	129085
1949942	1951453	1	1511			SCAB_17271	268	418		177.366	276.638
1951579	1952400	1	821			SCAB_17281	3962	4158		4825.82	5064.56
1952444	1952614	1	170			SCAB_17291	32978	8603		193988	50605.9
1952635	1952916	-1	281			SCAB_17301	13009	6480		46295.4	23060.5
1952913	1953101	-1	188			SCAB_17311	4580	2994		24361.7	15925.5
1953098	1953883	-1	785			SCAB_17321	7507	4335		9563.06	5522.29
1953880	1954248	-1	368			SCAB_17331	6380	3833		17337	10415.8
1954245	1955474	-1	1229			SCAB_17341	56214	24797		45739.6	20176.6
1955467	1956072	-1	605			SCAB_17351	5785	3826		9561.98	6323.97
1956132	1956395	-1	263			SCAB_17361	29266	9337		111278	35501.9
1956461	1957210	-1	749			SCAB_17371	12108	5559		16165.6	7421.9
1957207	1957632	-1	425			SCAB_17381	12482	4083		29369.4	9607.06
1957693	1958115	-1	422			SCAB_17391	14056	5073		33308.1	12021.3
1958178	1959167	-1	989			SCAB_17401	711	129		718.908	130.435
1959197	1961044	-1	1847			SCAB_17411	1161	738		628.587	399.567
1961041	1962417	-1	1376			SCAB_17421	599	225		435.32	163.517
1962696	1963658	1	962			SCAB_17441	2392	1120		2486.49	1164.24
1963921	1964280	1	359			SCAB_17451	6872	10664		19142.1	29704.7
1964277	1964846	-1	569			SCAB_17461	1754	3599		3082.6	6325.13
1964897	1965121	-1	224			SCAB_17471	3289	2903		14683	12959.8
1965218	1966102	-1	884			SCAB_17481	661	725		747.738	820.136
1966144	1968114	-1	1970			SCAB_17491	4070	2387		2065.99	1211.68
1968154	1969503	-1	1349			SCAB_17501	6214	5546		4606.38	4111.19
1969496	1970329	-1	833			SCAB_17511	10723	14445		12872.7	17340.9
1970470	1971195	-1	725			SCAB_17521	8309	8544		11460.7	11784.8
1971326	1973791	-1	2465			SCAB_17531	94401	111791		38296.6	45351.3
1973956	1976310	-1	2354			SCAB_17541	659	1506		279.949	639.762
1976494	1976937	-1	443			SCAB_17551	28272	29385		63819.4	66331.8
1977072	1978190	1	1118			SCAB_17561	3572	4978		3194.99	4452.59
1978339	1979910	1	1571			SCAB_17571	64350	51023		40961.2	32478
1979975	1980529	1	554			SCAB_17581	202	254		364.621	458.484
1980534	1981109	-1	575			SCAB_17591	1008	2118		1753.04	3683.48
1981497	1983311	1	1814			SCAB_17601	3764	3549		2074.97	1956.45
1983679	1984395	1	716			SCAB_17611	14053	16845		19627.1	23526.5
1984818	1986155	1	1337			SCAB_17621	39796	21411		29765.1	16014.2
1986164	1988221	1	2057			SCAB_17631	39026	23402		18972.3	11376.8
1988275	1989192	1	917			SCAB_17641	49687	42459		54184.3	46302.1
1989198	1989704	1	506			SCAB_17651	39224	29090		77517.8	57490.1
1989710	1990915	1	1205			SCAB_17661	4604661	2511918		3.8213e+06	2.08458e+06
1991251	1991763	1	512			SCAB_17671	519597	447859		1.01484e+06	874725
1991801	1992619	1	818			SCAB_17681	114055	121791		139432	148889
1992794	1994050	1	1256			SCAB_17691	24139	19633		19218.9	15631.4
1994054	1995253	-1	1199			SCAB_17701	2804	5790		2338.62	4829.02
1995443	1996504	1	1061			SCAB_17711	906	1011		853.911	952.875
1996569	1997060	1	491			SCAB_17721	425	872		865.58	1775.97
1997444	1999819	1	2375			SCAB_17731	1602	3405		674.526	1433.68
1999885	2000619	1	734			SCAB_17741	1135	31360		1546.32	42724.8
2000641	2001429	-1	788			SCAB_17751	11041	37371		14011.4	47425.1
2001665	2002924	1	1259			SCAB_17761	591	1365		469.42	1084.19
2002978	2003694	1	716			SCAB_17771	274	0		382.682	0
2003752	2004252	-1	500			SCAB_17781	3993	4394		7986	8788
2004290	2005750	-1	1460			SCAB_17791	2052	1754		1405.48	1201.37
2005955	2007904	-1	1949			SCAB_17801	0	75		0	38.4813
2007962	2008330	1	368			SCAB_17811	2099	2881		5703.8	7828.8
2008336	2009241	-1	905			SCAB_17821	0	5		0	5.52486
2009517	2010026	-1	509			SCAB_17831	688	2577		1351.67	5062.87
2010413	2010913	-1	500			SCAB_17841	2024	1550		4048	3100
2011006	2012199	-1	1193			SCAB_17851	4935	3606		4136.63	3022.63
2012196	2013608	-1	1412			SCAB_17861	34185	19518		24210.3	13822.9
2013605	2014771	-1	1166			SCAB_17871	4469	2015		3832.76	1728.13
2014782	2015636	-1	854			SCAB_17881	12768	8483		14950.8	9933.26
2015717	2016514	-1	797			SCAB_17891	309	289		387.704	362.61
2016580	2017428	-1	848			SCAB_17901	13498	11074		15917.5	13059
2017512	2018510	-1	998			SCAB_17911	385	332		385.772	332.665
2018684	2020105	-1	1421			SCAB_17921	1951	2823		1372.98	1986.63
2020253	2021098	-1	845			SCAB_17931	1896	2327		2243.79	2753.85
2021215	2023041	-1	1826			SCAB_17941	754	1950		412.924	1067.91
2023101	2023931	-1	830			SCAB_17951	449	311		540.964	374.699
2024229	2024900	1	671			SCAB_17961	14841	16144		22117.7	24059.6
2024950	2026518	-1	1568			SCAB_17971	53385	26092		34046.6	16640.3
2026736	2027755	-1	1019			SCAB_17981	36738	25113		36053	24644.7
2027767	2029170	-1	1403			SCAB_17991	65500	45622		46685.7	32517.5
2029351	2030193	-1	842			SCAB_18001	68460	30375		81306.4	36074.8
2030349	2031926	-1	1577			SCAB_18011	3154	3617		2000	2293.6
2031958	2033244	-1	1286			SCAB_18021	82026	87085		63783.8	67717.7
2033328	2034170	-1	842			SCAB_18031	85320	67009		101330	79583.1
2034405	2035817	-1	1412			SCAB_18041	26118	12883		18497.2	9123.94
2035962	2036237	-1	275			SCAB_18051	0	105		0	381.818
2036314	2037078	1	764			SCAB_18061	1418	879		1856.02	1150.52
2037206	2038954	-1	1748			SCAB_18081	15675	14500		8967.39	8295.19
2039195	2039956	1	761			SCAB_18091	9892	7536		12998.7	9902.76
2040112	2041722	1	1610			SCAB_18101	4700	8858		2919.25	5501.86
2041878	2042621	-1	743			SCAB_18111	12601	10986		16959.6	14786
2042857	2043306	-1	449			SCAB_18131	753	583		1677.06	1298.44
2043430	2045280	1	1850			SCAB_18141	1887	2815		1020	1521.62
2045292	2046071	-1	779			SCAB_18151	7827	7538		10047.5	9676.51
2046142	2046777	-1	635			SCAB_18161	5928	8240		9335.43	12976.4
2046802	2048100	-1	1298			SCAB_18171	26103	30260		20110.2	23312.8
2048368	2050650	-1	2282			SCAB_18181	0	125		0	54.7765
2050647	2053553	-1	2906			SCAB_18191	3825	4443		1316.24	1528.91
2053635	2054216	-1	581			SCAB_18201	25529	26250		43939.8	45180.7
2054213	2055358	-1	1145			SCAB_18211	2521	4847		2201.75	4233.19
2055495	2056232	-1	737			SCAB_18221	4711	4598		6392.13	6238.81
2056362	2057372	1	1010			SCAB_18231	6675	5361		6608.91	5307.92
2057525	2058715	-1	1190			SCAB_18241	19206	22282		16139.5	18724.4
2058751	2059458	-1	707			SCAB_18251	2599	5973		3676.1	8448.37
2059574	2060602	1	1028			SCAB_18261	3944	14245		3836.58	13857
2060622	2061467	-1	845			SCAB_18271	800	4704		946.746	5566.86
2061738	2063015	-1	1277			SCAB_18281	996	1096		779.953	858.262
2063195	2063398	1	203			SCAB_18301	651	385		3206.9	1896.55
2063445	2064584	-1	1139			SCAB_18311	725	1250		636.523	1097.45
2064637	2065977	-1	1340			SCAB_18321	3612	3978		2695.52	2968.66
2066247	2067056	1	809			SCAB_18331	1221	2700		1509.27	3337.45
2067195	2067485	-1	290			SCAB_18341	3088	4947		10648.3	17058.6
2067747	2068364	1	617			SCAB_18351	3600	2980		5834.68	4829.82
2068550	2070184	1	1634			SCAB_18361	33527	20185		20518.4	12353.1
2070211	2070492	-1	281			SCAB_18371	1949	2538		6935.94	9032.03
2070489	2071403	-1	914			SCAB_18381	2117	2974		2316.19	3253.83
2071419	2073104	-1	1685			SCAB_18391	1750	1700		1038.58	1008.9
2073285	2074787	1	1502			SCAB_18401	260	42		173.103	27.9627
2074918	2076186	1	1268			SCAB_18411	17071	12277		13462.9	9682.18
2076201	2077001	1	800			SCAB_18421	623	200		778.75	250
2077165	2077797	-1	632			SCAB_18431	1386	1705		2193.04	2697.78
2077893	2079101	1	1208			SCAB_18441	6075	12542		5028.97	10382.5
2079156	2079809	-1	653			SCAB_18451	0	72		0	110.26
2079891	2080460	1	569			SCAB_18461	14591	8944		25643.2	15718.8
2080470	2081069	1	599			SCAB_18471	1063	263		1774.62	439.065
2081100	2081768	1	668			SCAB_18481	1111	1622		1663.17	2428.14
2081816	2082274	1	458			SCAB_18491	5937	4933		12962.9	10770.7
2082652	2084850	1	2198			SCAB_18501	22045	14850		10029.6	6756.14
2084966	2086345	-1	1379			SCAB_18511	5795	6145		4202.32	4456.13
2086356	2087261	-1	905			SCAB_18521	66971	49896		74001.1	55133.7
2087265	2087657	-1	392			SCAB_18531	46871	26764		119569	68275.5
2087654	2088172	-1	518			SCAB_18541	11123	12592		21473	24308.9
2088259	2088621	-1	362			SCAB_18551	3279	3102		9058.01	8569.06
2088618	2088869	-1	251			SCAB_18561	73	387		290.837	1541.83
2089006	2089845	1	839			SCAB_18571	69	0		82.2408	0
2089983	2090819	1	836			SCAB_18581	425	632		508.373	755.981
2091915	2093690	-1	1775			SCAB_18601	4462	6591		2513.8	3713.24
2093848	2094687	1	839			SCAB_18611	837	700		997.616	834.327
2094736	2096328	-1	1592			SCAB_18621	18500	22609		11620.6	14201.6
2096325	2098004	-1	1679			SCAB_18631	22962	18641		13676	11102.4
2098106	2099005	1	899			SCAB_18641	144	75		160.178	83.426
2099306	2102164	1	2858			SCAB_18651	4615	6457		1614.77	2259.27
2102519	2103310	1	791			SCAB_18661	11525	18174		14570.2	22976
2103422	2104552	-1	1130			SCAB_18671	775	489		685.841	432.743
2104912	2105988	1	1076			SCAB_18691	21879	27698		20333.6	25741.6
2106024	2107094	-1	1070			SCAB_18701	23096	20884		21585	19517.8
2107309	2108682	-1	1373			SCAB_18711	55955	35477		40753.8	25839
2109005	2109565	1	560			SCAB_18721	2146	3451		3832.14	6162.5
2109760	2110560	-1	800			SCAB_18731	0	0		0	0
2110557	2112152	-1	1595			SCAB_18741	1115	883		699.06	553.605
2112160	2113026	-1	866			SCAB_18751	12255	9693		14151.3	11192.8
2113023	2113976	-1	953			SCAB_18761	11693	12169		12269.7	12769.2
2114010	2115335	-1	1325			SCAB_18771	4750	3811		3584.91	2876.23
2115707	2116720	1	1013			SCAB_18781	295	335		291.214	330.701
2116873	2119746	1	2873			SCAB_18791	2850	1575		991.994	548.207
2119827	2120309	-1	482			SCAB_18801	701	262		1454.36	543.568
2120338	2121453	1	1115			SCAB_18811	5173	8976		4639.46	8050.22
2121608	2122924	-1	1316			SCAB_18831	26539	12148		20166.4	9231
2123309	2123965	1	656			SCAB_18841	5987	8459		9126.52	12894.8
2124074	2125906	-1	1832			SCAB_18851	301	982		164.301	536.026
2125975	2127243	-1	1268			SCAB_18861	1221	700		962.934	552.05
2127620	2129593	1	1973			SCAB_18871	3075	1550		1558.54	785.606
2129721	2130506	1	785			SCAB_18881	175	348		222.93	443.312
2130559	2131254	-1	695			SCAB_18891	966	930		1389.93	1338.13
2131378	2132232	-1	854			SCAB_18901	150	150		175.644	175.644
2132442	2133275	-1	833			SCAB_18921	830	2102		996.399	2523.41
2133369	2134037	-1	668			SCAB_18931	36	75		53.8922	112.275
2134380	2136665	-1	2285			SCAB_18941	900	697		393.873	305.033
2136803	2137234	-1	431			SCAB_18951	1050	1509		2436.19	3501.16
2137401	2139137	1	1736			SCAB_18961	564	835		324.885	480.991
2140357	2141295	1	938			SCAB_18971	155744	143634		166038	153128
2141365	2145354	-1	3989			SCAB_18981	673962	370609		168955	92907.7
2145351	2146697	-1	1346			SCAB_18991	168251	133034		125001	98836.6
2146702	2147352	-1	650			SCAB_19001	273396	196366		420609	302102
2147528	2149933	-1	2405			SCAB_19011	82359	69417		34244.9	28863.6
2149967	2150323	-1	356			SCAB_19021	1305439	863283		3.66696e+06	2.42495e+06
2150475	2151461	-1	986			SCAB_19031	15725	12552		15948.3	12730.2
2151458	2152534	-1	1076			SCAB_19041	30610	20886		28448	19410.8
2152540	2153526	-1	986			SCAB_19051	43450	29156		44066.9	29570
2154104	2156038	1	1934			SCAB_19071	1150	2375		594.623	1228.02
2156184	2156948	1	764			SCAB_19081	200	200		261.78	261.78
2157009	2158160	-1	1151			SCAB_19091	937	1038		814.075	901.825
2158272	2159288	1	1016			SCAB_19101	700	1050		688.976	1033.46
2159352	2160200	-1	848			SCAB_19111	521	1010		614.387	1191.04
2160311	2160796	1	485			SCAB_19121	58	239		119.588	492.784
2160857	2161285	-1	428			SCAB_19131	0	424		0	990.654
2161328	2161945	-1	617			SCAB_19141	75	355		121.556	575.365
2161948	2162763	-1	815			SCAB_19151	7500	7185		9202.45	8815.95
2162817	2163758	-1	941			SCAB_19161	10455	7203		11110.5	7654.62
2163755	2165050	-1	1295			SCAB_19171	3063	2403		2365.25	1855.6
2165116	2166465	1	1349			SCAB_19181	2144	2169		1589.33	1607.86
2166565	2167830	-1	1265			SCAB_19191	1106	342		874.308	270.356
2168106	2168426	1	320			SCAB_19201	75	75		234.375	234.375
2168500	2169276	-1	776			SCAB_19211	788	1131		1015.46	1457.47
2169366	2170532	-1	1166			SCAB_19221	816	370		699.828	317.324
2170585	2172030	-1	1445			SCAB_19231	3218	2905		2226.99	2010.38
2172312	2174699	-1	2387			SCAB_19241	61360	16801		25705.9	7038.54
2174702	2175325	-1	623			SCAB_19251	9583	2496		15382	4006.42
2175322	2176209	-1	887			SCAB_19261	33577	10139		37854.6	11430.7
2176552	2178237	1	1685			SCAB_19271	2685	1688		1593.47	1001.78
2178370	2179164	1	794			SCAB_19281	5352	3555		6740.55	4477.33
2179408	2180208	-1	800			SCAB_19291	650	1513		812.5	1891.25
2180584	2181363	1	779			SCAB_19301	4031	2915		5174.58	3741.98
2181699	2182757	1	1058			SCAB_19311	493422	410928		466372	388401
2182908	2183342	-1	434			SCAB_19321	190281	173505		438435	399781
2183845	2185902	-1	2057			SCAB_19331	22534	18014		10954.8	8757.41
2186234	2186716	1	482			SCAB_19341	258	750		535.27	1556.02
2186856	2187965	-1	1109			SCAB_19351	5755	16920		5189.36	15257
2188286	2189122	-1	836			SCAB_19361	6223	4557		7443.78	5450.96
2189343	2190899	-1	1556			SCAB_19371	2177	3694		1399.1	2374.04
2191212	2192555	-1	1343			SCAB_19381	76590	89889		57029	66931.5
2192804	2193175	-1	371			SCAB_19401	3438	3260		9266.85	8787.06
2193296	2194303	-1	1007			SCAB_19411	2388	1925		2371.4	1911.62
2194414	2195706	1	1292			SCAB_19421	861	579		666.409	448.142
2196027	2197316	1	1289			SCAB_19431	20372	17067		15804.5	13240.5
2197575	2198831	1	1256			SCAB_19441	13121	13406		10446.7	10673.6
2198855	2199820	1	965			SCAB_19451	10683	5288		11070.5	5479.79
2199817	2200710	1	893			SCAB_19461	43803	46732		49051.5	52331.5
2200732	2203641	1	2909			SCAB_19471	16826	16624		5784.12	5714.68
2203737	2205719	-1	1982			SCAB_19481	0	0		0	0
2206194	2207540	1	1346			SCAB_19491	9191	8075		6828.38	5999.26
2207737	2208333	1	596			SCAB_19501	1428	1741		2395.97	2921.14
2208365	2208940	-1	575			SCAB_19511	7261	5109		12627.8	8885.22
2208961	2209851	-1	890			SCAB_19521	468	501		525.843	562.921
2209958	2211709	-1	1751			SCAB_19531	479	750		273.558	428.327
2212028	2213131	-1	1103			SCAB_19541	825	250		747.96	226.655
2213263	2214957	1	1694			SCAB_19551	5689	3157		3358.32	1863.64
2214965	2216368	-1	1403			SCAB_19561	5227	3479		3725.59	2479.69
2216389	2217462	-1	1073			SCAB_19571	1956	1470		1822.93	1369.99
2217697	2219808	1	2111			SCAB_19581	2004	1450		949.313	686.878
2219870	2221342	-1	1472			SCAB_19591	2500	205		1698.37	139.266
2221478	2222431	1	953			SCAB_19601	287	469		301.154	492.13
2222451	2224055	-1	1604			SCAB_19611	163	341		101.621	212.594
2224679	2225719	1	1040			SCAB_19631	2564	2808		2465.38	2700
2225924	2228035	1	2111			SCAB_19641	8585	8120		4066.79	3846.52
2228124	2228600	1	476			SCAB_19651	150	125		315.126	262.605
2228623	2229309	-1	686			SCAB_19661	125	75		182.216	109.329
2229370	2230413	-1	1043			SCAB_19671	16189	9340		15521.6	8954.94
2230821	2233571	1	2750			SCAB_19681	2086124	1833390		758591	666687
2233586	2236048	1	2462			SCAB_19691	32410	44283		13164.1	17986.6
2236045	2237097	1	1052			SCAB_19701	39991	39085		38014.3	37153
2237094	2238137	1	1043			SCAB_19711	148700	140367		142570	134580
2238184	2239194	1	1010			SCAB_19721	37487	50408		37115.8	49908.9
2239351	2240949	1	1598			SCAB_19731	8069	12354		5049.44	7730.91
2241310	2242638	1	1328			SCAB_19741	954	1185		718.373	892.319
2242830	2244260	1	1430			SCAB_19751	8466	10222		5920.28	7148.25
2244336	2244917	1	581			SCAB_19761	2155	2748		3709.12	4729.78
2245262	2246953	1	1691			SCAB_19771	947863	1203475		560534	711694
2246950	2247129	1	179			SCAB_19781	74814	83644		417955	467285
2247126	2247881	1	755			SCAB_19791	124995	144344		165556	191184
2247878	2248513	1	635			SCAB_19801	257393	310398		405343	488816
2248510	2249448	1	938			SCAB_19811	415243	457640		442690	487889
2249451	2250785	1	1334			SCAB_19821	667058	714540		500043	535637
2251005	2252114	1	1109			SCAB_19841	5088043	3200543		4.58796e+06	2.88597e+06
2252127	2252939	1	812			SCAB_19851	301732	269602		371591	332022
2252926	2253828	1	902			SCAB_19861	256010	277059		283825	307161
2253834	2254577	1	743			SCAB_19871	3514	4062		4729.48	5467.03
2254598	2255191	-1	593			SCAB_19881	619	918		1043.84	1548.06
2255234	2255782	-1	548			SCAB_19891	5456	6637		9956.2	12111.3
2256019	2258283	1	2264			SCAB_19911	195336	315190		86279.2	139218
2258362	2259318	-1	956			SCAB_19921	13644	26226		14272	27433.1
2259687	2261120	-1	1433			SCAB_19941	31476	32877		21965.1	22942.8
2261490	2263136	1	1646			SCAB_19951	4882	7953		2965.98	4831.71
2263176	2264534	-1	1358			SCAB_19961	7106	14025		5232.7	10327.7
2264699	2265562	1	863			SCAB_19971	425	300		492.468	347.625
2265579	2266064	-1	485			SCAB_19981	563	1380		1160.82	2845.36
2266061	2266780	-1	719			SCAB_19991	31245	26705		43456.2	37141.9
2266941	2268188	-1	1247			SCAB_20001	7215	13517		5785.89	10839.6
2268516	2270648	1	2132			SCAB_20011	147293	117638		69086.8	55177.3
2270754	2273096	1	2342			SCAB_20021	4550	7443		1942.78	3178.05
2273305	2274558	1	1253			SCAB_20031	15166	8290		12103.8	6616.12
2274617	2275024	-1	407			SCAB_20041	678	547		1665.85	1343.98
2275021	2276379	-1	1358			SCAB_20051	3483	2148		2564.8	1581.74
2276539	2277090	-1	551			SCAB_20061	6018	5764		10922	10461
2277346	2279091	1	1745			SCAB_20081	12996	16679		7447.56	9558.17
2279149	2280075	-1	926			SCAB_20091	3597	3049		3884.45	3292.66
2280124	2281317	-1	1193			SCAB_20101	55477	105782		46502.1	88668.9
2281479	2282096	-1	617			SCAB_20111	10	203		16.2075	329.011
2282242	2284449	-1	2207			SCAB_20121	252644	132795		114474	60169.9
2284580	2285740	-1	1160			SCAB_20131	2379	2532		2050.86	2182.76
2285733	2286254	-1	521			SCAB_20141	4406	2913		8456.81	5591.17
2286473	2288284	-1	1811			SCAB_20151	1269	1598		700.718	882.385
2288690	2289748	1	1058			SCAB_20161	1200	1300		1134.22	1228.73
2289851	2290504	-1	653			SCAB_20171	8244	9906		12624.8	15170
2291242	2291904	1	662			SCAB_20181	147825	178689		223301	269923
2291949	2292311	1	362			SCAB_20191	19112	21332		52795.6	58928.2
2292480	2292902	-1	422			SCAB_20201	0	46		0	109.005
2293019	2294341	1	1322			SCAB_20211	4925	7200		3725.42	5446.29
2294376	2295479	-1	1103			SCAB_20221	772	616		699.909	558.477
2295758	2296390	-1	632			SCAB_20231	286	145		452.532	229.43
2296368	2296727	-1	359			SCAB_20241	187	132		520.891	367.688
2296724	2297137	-1	413			SCAB_20251	294	573		711.864	1387.41
2297134	2298507	-1	1373			SCAB_20261	160	233		116.533	169.701
2298872	2299852	1	980			SCAB_20271	3987	4376		4068.37	4465.31
2300141	2301079	-1	938			SCAB_20281	0	0		0	0
2301395	2303230	1	1835			SCAB_20291	25090	22953		13673	12508.4
2303217	2303651	1	434			SCAB_20301	16158	17858		37230.4	41147.5
2303656	2304024	1	368			SCAB_20311	11143	7893		30279.9	21448.4
2304002	2304604	1	602			SCAB_20321	52308	39386		86890.4	65425.2
2304642	2305226	1	584			SCAB_20331	28948	30060		49568.5	51472.6
2305482	2306717	-1	1235			SCAB_20351	74116	65303		60013	52876.9
2307821	2308267	1	446			SCAB_20381	5067	5505		11361	12343
2308312	2308914	1	602			SCAB_20391	1924	2768		3196.01	4598.01
2308957	2309868	-1	911			SCAB_20401	620	643		680.571	705.818
2310063	2310617	-1	554			SCAB_20411	35425	16999		63944	30684.1
2310989	2311873	1	884			SCAB_20421	6494	4953		7346.15	5602.94
2311875	2312135	1	260			SCAB_20431	4124	1679		15861.5	6457.69
2312243	2313073	1	830			SCAB_20441	16184	10120		19498.8	12192.8
2313150	2314247	-1	1097			SCAB_20451	0	375		0	341.841
2314582	2316969	-1	2387			SCAB_20461	807	424		338.081	177.629
2316987	2318762	-1	1775			SCAB_20471	3666	2161		2065.35	1217.46
2318851	2320113	-1	1262			SCAB_20481	446	362		353.407	286.846
2320406	2320864	1	458			SCAB_20491	0	0		0	0
2321063	2322514	-1	1451			SCAB_20501	545	721		375.603	496.899
2322714	2325803	1	3089			SCAB_20511	338	34		109.421	11.0068
2325835	2327868	1	2033			SCAB_20521	2	0		0.983768	0
2327942	2328841	1	899			SCAB_20531	0	0		0	0
2329108	2330079	1	971			SCAB_20541	375	669		386.2	688.98
2330142	2330549	-1	407			SCAB_20551	12385	12418		30430	30511.1
2330563	2331948	-1	1385			SCAB_20561	39639	48614		28620.2	35100.4
2332077	2332556	-1	479			SCAB_20571	59551	56968		124324	118931
2332654	2333451	-1	797			SCAB_20581	9676	8620		12140.5	10815.6
2333522	2334637	1	1115			SCAB_20591	7539	9667		6761.43	8669.96
2334873	2335271	1	398			SCAB_20601	79040	25712		198593	64603
2335353	2335931	1	578			SCAB_20611	212836	50245		368228	86929.1
2335943	2337502	1	1559			SCAB_20621	314816	89536		201935	57431.7
2337643	2338509	1	866			SCAB_20631	37587	13101		43403	15128.2
2338624	2339991	1	1367			SCAB_20641	20660	20602		15113.4	15071
2340099	2341343	-1	1244			SCAB_20651	1290387	1075262		1.03729e+06	864359
2341782	2341964	-1	182			SCAB_20661	4410	3551		24230.8	19511
2341947	2342657	1	710			SCAB_20671	858	719		1208.45	1012.68
2342654	2342926	1	272			SCAB_20681	14339	16618		52716.9	61095.6
2342966	2343844	1	878			SCAB_20691	630	800		717.54	911.162
2343879	2344070	1	191			SCAB_20701	2446	2700		12806.3	14136.1
2344062	2344733	-1	671			SCAB_20711	54	69		80.4769	102.832
2344733	2345674	-1	941			SCAB_20721	98	208		104.145	221.041
2345746	2346498	1	752			SCAB_20731	280	374		372.34	497.34
2346896	2347504	1	608			SCAB_20741	54826	51112		90174.3	84065.8
2347645	2348448	1	803			SCAB_20751	42855	38772		53368.6	48283.9
2348619	2349977	1	1358			SCAB_20761	12379	39274		9115.61	28920.5
2350226	2351002	1	776			SCAB_20771	9223	17061		11885.3	21985.8
2351135	2351902	1	767			SCAB_20781	6051	9638		7889.18	12565.8
2352029	2353564	1	1535			SCAB_20791	4245	9837		2765.47	6408.47
2353561	2354292	-1	731			SCAB_20801	26770	34177		36621.1	46753.8
2354298	2355782	-1	1484			SCAB_20811	751	1164		506.065	784.367
2355995	2356987	1	992			SCAB_20821	4207	4076		4240.93	4108.87
2357026	2358429	1	1403			SCAB_20831	1091	1100		777.619	784.034
2358972	2359310	-1	338			SCAB_20841	281	333		831.361	985.207
2359450	2360259	1	809			SCAB_20851	82950	36468		102534	45077.9
2360270	2361349	-1	1079			SCAB_20861	21606	25125		20024.1	23285.4
2361578	2362207	1	629			SCAB_20871	452	759		718.601	1206.68
2362626	2363222	1	596			SCAB_20881	918	651		1540.27	1092.28
2363523	2364716	1	1193			SCAB_20891	3967	5612		3325.23	4704.11
2364762	2365619	-1	857			SCAB_20901	49825	56952		58138.9	66455.1
2365616	2366587	-1	971			SCAB_20911	19591	18389		20176.1	18938.2
2366587	2367909	-1	1322			SCAB_20921	27035	10879		20450.1	8229.2
2368064	2370430	1	2366			SCAB_20931	3814	2979		1612	1259.09
2370427	2371449	1	1022			SCAB_20941	1236	1175		1209.39	1149.71
2371697	2372923	1	1226			SCAB_20951	156018	165957		127258	135365
2372920	2375055	1	2135			SCAB_20961	179433	187029		84043.6	87601.4
2375162	2375536	1	374			SCAB_20971	125	74		334.225	197.861
2375613	2377136	-1	1523			SCAB_20981	79723	61288		52346	40241.6
2377282	2379201	-1	1919			SCAB_20991	117019	118014		60979.2	61497.7
2379541	2380863	-1	1322			SCAB_21001	9378	14125		7093.8	10684.6
2380869	2381660	-1	791			SCAB_21011	14519	15720		18355.2	19873.6
2381873	2382964	-1	1091			SCAB_21021	155750	172620		142759	158222
2383101	2384312	-1	1211			SCAB_21031	122124	113497		100846	93721.7
2384503	2385438	-1	935			SCAB_21041	13389	8294		14319.8	8870.59
2385456	2386385	-1	929			SCAB_21051	21958	10059		23636.2	10827.8
2386546	2388018	-1	1472			SCAB_21061	88228	40306		59937.5	27381.8
2388730	2392542	1	3812			SCAB_21071	20140	39540		5283.32	10372.5
2392612	2393685	-1	1073			SCAB_21081	14796	10300		13789.4	9599.25
2393944	2394543	-1	599			SCAB_21091	730	650		1218.7	1085.14
2394589	2397306	-1	2717			SCAB_21101	344948	332097		126959	122229
2398602	2398799	1	197			SCAB_21121	32775	26350		166371	133756
2398902	2400431	1	1529			SCAB_21131	86287	95819		56433.6	62667.8
2400578	2401798	-1	1220			SCAB_21141	5752	4614		4714.75	3781.97
2401879	2402190	-1	311			SCAB_21151	4416	3999		14199.4	12858.5
2402411	2402581	-1	170			SCAB_21161	2053	1674		12076.5	9847.06
2403530	2405005	-1	1475			SCAB_21171	25158	24003		17056.3	16273.2
2406212	2407780	1	1568			SCAB_21181	114358	93397		72932.4	59564.4
2407780	2409198	1	1418			SCAB_21191	97226	53154		68565.6	37485.2
2409195	2413514	1	4319			SCAB_21201	179659	103725		41597.4	24016
2413511	2414842	1	1331			SCAB_21211	41422	26650		31121	20022.5
2415038	2416189	1	1151			SCAB_21221	55064	72144		47840.1	62679.4
2416412	2419375	1	2963			SCAB_21231	97293	102397		32836	34558.6
2419372	2424897	1	5525			SCAB_21241	186256	172438		33711.5	31210.5
2424894	2431616	1	6722			SCAB_21251	114757	93655		17071.9	13932.6
2431613	2433907	1	2294			SCAB_21261	63981	53910		27890.6	23500.4
2434167	2434541	-1	374			SCAB_21271	1047	575		2799.47	1537.43
2434841	2435896	-1	1055			SCAB_21281	53334	45518		50553.6	43145
2436265	2436579	-1	314			SCAB_21291	2368	1644		7541.4	5235.67
2437495	2437713	-1	218			SCAB_21301	150	5		688.073	22.9358
2438215	2438769	-1	554			SCAB_21302	4931	4400		8900.72	7942.24
2438775	2440007	-1	1232			SCAB_21311	18515	14123		15028.4	11463.5
2440573	2441844	1	1271			SCAB_21321	22821	25072		17955.2	19726.2
2441849	2442682	-1	833			SCAB_21331	17112	12507		20542.6	15014.4
[truncated: 6,748 more rows]

## Sheet: Scaling factors
	WT	ΔL
Total reads	32497009	28584088
Total reads (millions)	32.497	28.5841	RPM scaling factor
Total reads per Kb (RPK)	1.08034e+09	9.60557e+08
Total RPK (millions)	1080.34	960.557	RPK scaling factor
RPKM calculation	Read counts/ RPM Scaling factor/ Gene length (Kb)
TPM calculation	Read counts/ Gene length (Kb)/ RPK Scaling factor
